# Supplementary material for: Comprehensive Transcriptomic Analysis Reveals Prognostic Value of an EMT-Related Gene Signature in Colorectal Cancer
Source: Front Cell Dev Biol. 2021 Jun 15;9:681431. doi: 10.3389/fcell.2021.681431 (PMC8239228; doi:10.3389/fcell.2021.681431)
Supplement: Supplementary file 2 [file Table_1.XLSX]

## Sheet: Supplementary Table 1
Table S1. The detailed EMT-related gene list.
PMID	TaxID	GeneID	GeneSymbol
15217949	9606	1000	CDH2
23864307	9606	100033819	MIR675
22590627	9606	10009	ZBTB33
24022994	9606	100124700	HOTAIR
24885626	9606	100126297	MIR300
24845571	9606	100126306	MIR888
28274892	9606	100126309	MIR875
18499657	9606	10013	HDAC6
27251409	9606	100130155	MIR124-2HG
22322379	9606	100133941	CD24
26261519	9606	10014	HDAC5
26139244	9606	10015	PDCD6IP
27666874	9606	10023	FRAT1
26980408	9606	1003	CDH5
26159618	9606	100302203	MIR1271
26151663	9606	100302213	MIR1181
27177472	9606	100302242	MIR1236
27748842	9606	100303491	ZEB2-AS1
22455953	9606	10049	DNAJB6
16924233	9606	100506658	OCLN
26349747	9606	100507436	MICA
28091828	9606	10062	NR1H3
26464658	9606	100642175	SPRY4-IT1
24922071	9606	100885779	LINC-ROR
24940649	9606	1009	CDH11
17077306	9606	1012	CDH13
27896272	9606	101241892	NPTN-IT1
28427560	9606	10131	TRAP1
25331943	9606	10135	NAMPT
25962958	9606	10146	G3BP1
24861921	9606	10155	TRIM28
26755651	9606	1018	CDK3
28119085	9606	101927574	LINC01186
28529105	9606	10197	PSME3
26244291	9606	102	ADAM10
24121667	9606	1020	CDK5
28288645	9606	10232	MSLN
26434583	9606	10252	SPRY1
26434583	9606	10253	SPRY2
23805223	9606	1026	CDKN1A
19397698	9606	1027	CDKN1B
21746881	9606	1029	CDKN2A
28534509	9606	10298	PAK4
22844455	9606	10397	NDRG1
28797110	9606	10399	RACK1
18413746	9606	10413	YAP1
24738665	9606	10447	FAM3C
22547830	9606	1045	CDX2
22525462	9606	10454	TAB1
27712588	9606	10459	MAD2L2
23936413	9606	10460	TACC3
24667650	9606	10468	FST
25409014	9606	1048	CEACAM5
25944620	9606	10481	HOXB13
27050434	9606	1050	CEBPA
24994936	9606	1051	CEBPB
25418581	9606	10551	AGR2
24337540	9606	10563	CXCL13
26892350	9606	10626	TRIM16
22768160	9606	10628	TXNIP
16616332	9606	10630	PDPN
16702213	9606	10631	POSTN
21700735	9606	10657	KHDRBS1
25193986	9606	10672	GNA13
23552743	9606	10763	NES
23759590	9606	10765	KDM5B
27257051	9606	10797	MTHFD2
23916755	9606	1080	CFTR
27008282	9606	10803	CCR9
24197660	9606	10810	WASF3
22102278	9606	10855	HPSE
25596698	9606	10857	PGRMC1
27271583	9606	10891	PPARGC1A
25749385	9606	10919	EHMT2
27531895	9606	10938	EHD1
28969700	9606	10979	FERMT2
25854938	9606	11040	PIM2
28805661	9606	1112	FOXN3
24442236	9606	11149	BVES
26967563	9606	11156	PTP4A3
28473327	9606	11167	FSTL1
26759237	9606	11186	RASSF1
17391671	9606	11187	PKP3
24367580	9606	112399	EGLN3
26237576	9606	112597	CYTOR
17671186	9606	11279	KLF8
27634309	9606	11326	VSIG4
27884159	9606	11343	MGLL
26968633	9606	114548	NLRP3
27395339	9606	1153	CIRBP
27114453	9606	115426	UHRF2
26452130	9606	115908	CTHRC1
28739720	9606	116071	BATF2
26856989	9606	116844	LRG1
21602879	9606	117581	TWIST2
19166932	9606	1191	CLU
25670169	9606	1196	CLK2
26134542	9606	1234	CCR5
26156805	9606	1235	CCR6
25142946	9606	1236	CCR7
24305552	9606	124540	MSI2
28934754	9606	1272	CNTN1
24220291	9606	128209	KLF17
18753303	9606	1316	KLF6
26043778	9606	133	ADM
22668877	9606	1364	CLDN4
25500541	9606	1366	CLDN7
26844702	9606	1385	CREB1
26315281	9606	1387	CREBBP
28548041	9606	139628	FOXR2
25816892	9606	1398	CRK
25636509	9606	1399	CRKL
27321179	9606	1400	CRMP1
25864110	9606	1401	CRP
27439973	9606	140828	LINC00261
26878210	9606	1410	CRYAB
21095583	9606	142	PARP1
20945383	9606	1432	MAPK14
24258001	9606	1437	CSF2
16859511	9606	1445	CSK
21755461	9606	1460	CSNK2B
23002209	9606	1462	VCAN
28098860	9606	1464	CSPG4
27432190	9606	146713	RBFOX3
21278922	9606	1487	CTBP1
17951996	9606	1490	CTGF
17018282	9606	1499	CTNNB1
22590627	9606	1500	CTNND1
25632968	9606	1514	CTSL
24204846	9606	152007	GLIPR2
22337876	9606	152189	CMTM8
21966391	9606	1522	CTSZ
19361498	9606	1523	CUX1
26905590	9606	152559	PAQR3
27430302	9606	153090	DAB2IP
26981862	9606	1545	CYP1B1
24145959	9606	155061	ZNF746
27261570	9606	157310	PEBP4
25521359	9606	1577	CYP3A5
21063401	9606	1601	DAB2
17018282	9606	1655	DDX5
25651912	9606	1746	DLX2
21602546	9606	1748	DLX4
21278261	9606	177	AGER
25892014	9606	1786	DNMT1
28779971	9606	1789	DNMT3B
22363487	9606	182	JAG1
22592159	9606	1839	HBEGF
26626074	9606	185	AGTR1
24616100	9606	1856	DVL2
25341426	9606	1869	E2F1
16357176	9606	1906	EDN1
25779368	9606	192343
26823560	9606	1936	EEF1D
26494468	9606	1948	EFNB2
20819124	9606	1950	EGF
16702213	9606	1956	EGFR
20945384	9606	1958	EGR1
27060206	9606	196	AHR
27090862	9606	196475	RMST
24705811	9606	1965	EIF2S1
24864260	9606	1969	EPHA2
27501049	9606	1977	EIF4E
27501049	9606	1981	EIF4G1
23733422	9606	1984	EIF5A
28965949	9606	1994	ELAVL1
27520371	9606	199974	CYP4Z1
23086238	9606	2001	ELF5
27176594	9606	2002	ELK1
27141829	9606	200424	TET3
27017226	9606	200504	GKN2
25460509	9606	200933	FBXO45
28718375	9606	2014	EMP3
23676977	9606	2023	ENO1
26199140	9606	2033	EP300
22103974	9606	2034	EPAS1
27632701	9606	2043	EPHA4
25683004	9606	2046	EPHA8
24439224	9606	2048	EPHB2
25277775	9606	2049	EPHB3
17389738	9606	2056	EPO
25333707	9606	2059	EPS8
19732720	9606	2064	ERBB2
12727836	9606	207	AKT1
25344575	9606	2078	ERG
25263462	9606	208	AKT2
26742428	9606	2081	ERN1
17991426	9606	2099	ESR1
28403546	9606	210	ALAD
23158001	9606	2100	ESR2
26160845	9606	2101	ESRRA
24667650	9606	2103	ESRRB
25421630	9606	2113	ETS1
26926107	9606	2114	ETS2
24100634	9606	2115	ETV1
16912160	9606	2118	ETV4
21672940	9606	2146	EZH2
23919450	9606	2147	F2
23739922	9606	2149	F2R
26408927	9606	2152	F3
28193222	9606	216	ALDH1A1
24520215	9606	2194	FASN
19900406	9606	220001	VWCE
24013232	9606	2202	EFEMP1
27978536	9606	2203	FBP1
27589728	9606	220930	ZEB1-AS1
27177473	9606	2220	FCN2
24390364	9606	222663	SCUBE3
26362179	9606	2246	FGF1
22102278	9606	2247	FGF2
24511001	9606	2254	FGF9
22701738	9606	2260	FGFR1
25561797	9606	2263	FGFR2
20460358	9606	2274	FHL2
28319071	9606	22803	XRN2
22592641	9606	22822	PHLDA1
25986563	9606	2289	FKBP5
25340510	9606	22897	CEP164
28558381	9606	229	ALDOB
20965173	9606	22938	SNW1
27240974	9606	22943	DKK1
22991501	9606	2296	FOXC1
26460616	9606	23028	KDM1A
25109336	9606	2303	FOXC2
24077348	9606	23030	KDM4B
21503965	9606	2305	FOXM1
27924058	9606	2308	FOXO1
28004118	9606	23089	PEG10
25578861	9606	2309	FOXO3
21559368	9606	23129	PLXND1
25049231	9606	23135	KDM6B
25609022	9606	23136	EPB41L3
28778796	9606	2316	FLNA
25909165	9606	2319	FLOT2
21345006	9606	2321	FLT1
21520196	9606	23246	BOP1
24331928	9606	23265	EXOC7
27393518	9606	23314	SATB2
24092663	9606	2332	FMR1
25070659	9606	23326	USP22
26581907	9606	23327	NEDD4L
22641031	9606	2335	FN1
25143398	9606	23365	ARHGEF12
20224929	9606	23385	NCSTN
27725225	9606	23405	DICER1
28429188	9606	23410	SIRT3
25172416	9606	23411	SIRT1
27793799	9606	23476	BRD4
25672609	9606	23512	SUZ12
19386766	9606	23513	SCRIB
27869652	9606	23531	MMD
27176594	9606	23569	PADI4
26002959	9606	23582	CCNDBP1
28432260	9606	23613	ZMYND8
25735977	9606	238	ALK
26932661	9606	246778	IL27
22399812	9606	2475	MTOR
25340291	9606	2492	FSHR
27996162	9606	2494	NR5A2
26636541	9606	2526	FUT4
25417160	9606	2535	FZD2
24632610	9606	253782	CERS6
28107095	9606	25776	CBY1
19473443	9606	25794	FSCN2
19724917	9606	25800	SLC39A6
26965996	9606	25803	SPDEF
24342608	9606	25828	TXN2
27712595	9606	25852	ARMC8
26544623	9606	25855	BRMS1
20591135	9606	25875	LETMD1
19324877	9606	25937	WWTR1
28805661	9606	25942	SIN3A
27878251	9606	2597	GAPDH
25860915	9606	26018	LRIG1
25726523	9606	2623	GATA1
20189993	9606	2625	GATA3
27325420	9606	2627	GATA6
22525892	9606	26585	GREM1
25873390	9606	2688	GH1
24494188	9606	27035	NOX1
28260043	9606	2705	GJB1
26203858	9606	2706	GJB2
22404718	9606	27076	LYPD3
23805223	9606	27113	BBC3
26395974	9606	27122	DKK3
24805183	9606	27161	AGO2
27725225	9606	27165	GLS2
25572615	9606	2719	GPC3
25144746	9606	27250	PDCD4
23788111	9606	2735	GLI1
23890107	9606	2736	GLI2
26784015	9606	2739	GLO1
25735977	9606	27436	EML4
26771232	9606	2744	GLS
26617790	9606	2801	GOLGA2
26201353	9606	2821	GPI
27259982	9606	283	ANG
24920070	9606	283120	H19
27020592	9606	283131	NEAT1
28393200	9606	284119	CAVIN1
18436868	9606	284217	LAMA1
27002617	9606	285194	TUSC7
24120851	9606	2854	GPR32
26607602	9606	2896	GRN
19158077	9606	28984	RGCC
24824041	9606	28996	HIPK2
21879266	9606	290	ANPEP
27248828	9606	29034	CPS1-IT1
24086398	9606	29109	FHOD1
24468793	9606	29110	TBK1
26010572	9606	29117	BRD7
25348003	9606	29126	CD274
26548607	9606	29128	UHRF1
22270359	9606	2931	GSK3A
17072303	9606	2932	GSK3B
16217750	9606	2934	GSN
26252200	9606	29775	CARD10
26863455	9606	29789	OLA1
26037074	9606	29803	REPIN1
26695141	9606	29843	SENP1
20821804	9606	301	ANXA1
26876487	9606	3014	H2AFX
26863632	9606	3015	H2AFZ
25344575	9606	302	ANXA2
24527698	9606	3037	HAS2
26549030	9606	3065	HDAC1
26549030	9606	3066	HDAC2
22247069	9606	3068	HDGF
28393205	9606	308	ANXA5
16338307	9606	3082	HGF
25758127	9606	30846	EHD2
26510908	9606	3090	HIC1
19671685	9606	3091	HIF1A
25082541	9606	3092	HIP1
28429188	9606	3099	HK2
21099216	9606	3146	HMGB1
22241470	9606	3149	HMGB3
28627599	9606	3162	HMOX1
24423919	9606	3164	NR4A1
24093963	9606	3169	FOXA1
25779673	9606	3170	FOXA2
24101726	9606	3172	HNF4A
24638979	9606	3182	HNRNPAB
26586336	9606	3205	HOXA9
16424022	9606	3206	HOXA10
26356815	9606	3209	HOXA13
17018609	9606	3217	HOXB7
21930940	9606	3219	HOXB9
27836546	9606	322	APBB1
26514226	9606	3235	HOXD9
22072156	9606	3248	HPGD
21943101	9606	3265	HRAS
25847239	9606	3276	PRMT1
25781910	9606	3280	HES1
19397698	9606	329	BIRC2
26108999	9606	3297	HSF1
21477782	9606	3308	HSPA4
24383061	9606	3309	HSPA5
22023707	9606	3315	HSPB1
26271669	9606	332	BIRC5
28522595	9606	3346	HTN1
28075478	9606	339122	RAB43
24832596	9606	3394	IRF8
17202424	9606	3397	ID1
19180920	9606	3398	ID2
23038259	9606	3417	IDH1
23038259	9606	3418	IDH2
25904364	9606	342977	NANOS3
25003996	9606	346389	MACC1
24885194	9606	3479	IGF1
24013232	9606	3480	IGF1R
25728771	9606	348262	MCRIP1
20513670	9606	3486	IGFBP3
24632618	9606	3490	IGFBP7
21232118	9606	3491	CYR61
27124583	9606	355	FAS
19857272	9606	3553	IL1B
23923066	9606	3565	IL4
24644001	9606	3569	IL6
19088723	9606	3570	IL6R
24657657	9606	3576	CXCL8
25462858	9606	3579	CXCR2
26964871	9606	3589	IL11
24887009	9606	360	AQP3
23923066	9606	3605	IL17A
28260088	9606	3607	FOXK2
15044083	9606	3611	ILK
28619511	9606	362	AQP5
18436868	9606	3655	ITGA6
27216981	9606	366	AQP9
24616100	9606	3667	IRS1
18794357	9606	367	AR
26700675	9606	3673	ITGA2
23786209	9606	3675	ITGA3
22227038	9606	3678	ITGA5
21613543	9606	3688	ITGB1
16859511	9606	3690	ITGB3
28270621	9606	3691	ITGB4
28349782	9606	3694	ITGB6
18271926	9606	3717	JAK2
28821617	9606	3718	JAK3
25542019	9606	3720	JARID2
25600770	9606	3725	JUN
26754630	9606	3726	JUNB
26231404	9606	3732	CD82
21508374	9606	3756	KCNH1
27124117	9606	3783	KCNN4
25546229	9606	378938	MALAT1
18436868	9606	3815	KIT
20002172	9606	3845	KRAS
25406900	9606	3855	KRT7
28045574	9606	3856	KRT8
19477269	9606	387	RHOA
28703907	9606	3872	KRT17
27734227	9606	3875	KRT18
26717907	9606	387893	KMT5A
26148238	9606	388	RHOB
21262401	9606	3880	KRT19
28033430	9606	388112	NANOGP8
24986540	9606	389	RHOC
21985405	9606	3897	L1CAM
26746014	9606	391	RHOG
16285938	9606	3911	LAMA5
28670958	9606	391627	USP17L9P
25591736	9606	3918	LAMC2
25252758	9606	3927	LASP1
19237579	9606	3934	LCN2
22270359	9606	3952	LEP
24211210	9606	3956	LGALS1
27687248	9606	3958	LGALS3
24976296	9606	3965	LGALS9
26716902	9606	3976	LIF
17656471	9606	3987	LIMS1
28806747	9606	4000	LMNA
27926867	9606	4001	LMNB1
20026874	9606	4015	LOX
16096638	9606	4017	LOXL2
22606268	9606	4040	LRP6
29365054	9606	4052	LTBP1
28288135	9606	4067	LYN
24920070	9606	406881	MIRLET7A1
28611183	9606	406884	MIRLET7B
27634309	9606	406890	MIRLET7G
24805183	9606	406892	MIR100
24677166	9606	406893	MIR101-1
26968949	9606	406894	MIR101-2
24444603	9606	406899	MIR106A
25094038	9606	406900	MIR106B
25683004	9606	406902	MIR10A
24457988	9606	406903	MIR10B
24992599	9606	406906	MIR122
21672940	9606	406907	MIR124-1
24969691	9606	406908	MIR124-2
24969691	9606	406909	MIR124-3
26700675	9606	406915	MIR128-1
27035216	9606	406919	MIR130A
25387077	9606	406920	MIR130B
24626466	9606	406921	MIR132
24258346	9606	406924	MIR134
26235874	9606	406925	MIR135A1
25198664	9606	406927	MIR136
21278922	9606	406928	MIR137
24810210	9606	406933	MIR141
26618772	9606	406935	MIR143
28111340	9606	406936	MIR144
25483817	9606	406937	MIR145
27832663	9606	406938	MIR146A
23670799	9606	406940	MIR148A
21873783	9606	406941	MIR149
26871477	9606	406942	MIR150
25954928	9606	406944	MIR153-1
26035427	9606	406945	MIR153-2
25142507	9606	406947	MIR155
24252251	9606	406948	MIR15A
21725369	9606	406949	MIR15B
27748823	9606	406950	MIR16-1
25001613	9606	406952	MIR17
24394555	9606	406954	MIR181A2
27383203	9606	406955	MIR181B1
25873390	9606	406958	MIR182
25873390	9606	406959	MIR183
25531324	9606	406961	MIR185
25867064	9606	406962	MIR186
27544906	9606	406963	MIR187
26608035	9606	406965	MIR190A
25252218	9606	406966	MIR191
22325218	9606	406968	MIR193A
21851624	9606	406969	MIR194-1
25080937	9606	406976	MIR199A1
25080937	9606	406977	MIR199A2
25400827	9606	406979	MIR19A
24737193	9606	406982	MIR20A
20826811	9606	406983	MIR200A
21725369	9606	406984	MIR200B
21890822	9606	406985	MIR200C
24994936	9606	406986	MIR203A
24280681	9606	406987	MIR204
19244118	9606	406988	MIR205
26919096	9606	406989	MIR206
24604208	9606	406990	MIR208A
21712654	9606	406991	MIR21
27237979	9606	406993	MIR211
24148247	9606	406995	MIR181A1
26462018	9606	406996	MIR214
23471579	9606	406998	MIR216A
25172416	9606	406999	MIR217
28069878	9606	407000	MIR218-1
28069878	9606	407001	MIR218-2
21673316	9606	407006	MIR221
21673316	9606	407007	MIR222
26617846	9606	407008	MIR223
25341426	9606	407009	MIR224
22752005	9606	407010	MIR23A
26646104	9606	407011	MIR23B
26252200	9606	407012	MIR24-1
26252200	9606	407013	MIR24-2
27743413	9606	407014	MIR25
26733151	9606	407015	MIR26A1
26733151	9606	407016	MIR26A2
24890815	9606	407017	MIR26B
26980408	9606	407018	MIR27A
24662327	9606	407024	MIR29B1
25193986	9606	407026	MIR29C
26990571	9606	407027	MIR301A
21099261	9606	407029	MIR30A
28536082	9606	407030	MIR30B
24112779	9606	407031	MIR30C1
24112779	9606	407032	MIR30C2
26501435	9606	407033	MIR30D
25797269	9606	407035	MIR31
22325218	9606	407039	MIR33A
22024162	9606	407040	MIR34A
22074923	9606	407042	MIR34C
24816687	9606	407043	MIR7-1
20173740	9606	407046	MIR9-1
26581907	9606	407050	MIR93
25873390	9606	407053	MIR96
22989882	9606	4072	EPCAM
27620488	9606	408	ARRB1
18618014	9606	4087	SMAD2
20945383	9606	4088	SMAD3
21095583	9606	4089	SMAD4
24394555	9606	4092	SMAD7
19123925	9606	4162	MCAM
27277835	9606	417	ART1
25647738	9606	4170	MCL1
18469519	9606	4192	MDK
27184007	9606	4193	MDM2
26416355	9606	4194	MDM4
27364559	9606	4209	MEF2D
29599309	9606	4215	MAP3K3
21454604	9606	4233	MET
22451656	9606	4248	MGAT3
26268659	9606	4283	CXCL9
27785690	9606	429	ASCL1
28899657	9606	430	ASCL2
27344946	9606	4300	MLLT3
24935588	9606	4303	FOXO4
27884164	9606	4312	MMP1
18160708	9606	4313	MMP2
22786680	9606	4314	MMP3
20878057	9606	4316	MMP7
26872724	9606	4317	MMP8
21557297	9606	4318	MMP9
27081863	9606	4320	MMP11
18174174	9606	4323	MMP14
26292259	9606	4327	MMP19
27654478	9606	441951	ZFAS1
28823959	9606	442891	MIR135B
26111641	9606	442900	MIR326
26259043	9606	442903	MIR331
29048674	9606	442910	MIR345
26969828	9606	442918	MIR373
26586336	9606	442920	MIR196B
21278261	9606	4478	MSN
17311308	9606	4486	MST1R
17516553	9606	4488	MSX2
21966898	9606	4582	MUC1
18469519	9606	4583	MUC2
20697346	9606	4585	MUC4
28098873	9606	4591	TRIM37
24283570	9606	4602	MYB
25502082	9606	4605	MYBL2
20173740	9606	4609	MYC
20173740	9606	4613	MYCN
24603331	9606	4615	MYD88
23732111	9606	4633	MYL2
23857344	9606	4680	CEACAM6
25698539	9606	4691	NCL
21930940	9606	472	ATM
20002172	9606	4763	NF1
20145151	9606	4782	NFIC
19671685	9606	4790	NFKB1
25374080	9606	4792	NFKBIA
25596704	9606	4825	NKX6-1
28216015	9606	4830	NME1
25557170	9606	4838	NODAL
17984306	9606	4851	NOTCH1
22190591	9606	4853	NOTCH2
24788939	9606	4854	NOTCH3
27234159	9606	4855	NOTCH4
24719190	9606	4856	NOV
28229930	9606	4878	NPPA
19411069	9606	4904	YBX1
23656788	9606	4915	NTRK2
26216473	9606	4916	NTRK3
26575700	9606	4919	ROR1
21342370	9606	4920	ROR2
21477649	9606	4921	DDR2
27150059	9606	4925	NUCB2
28184914	9606	494323	MIR361
25330011	9606	494324	MIR375
28193228	9606	494330	MIR381
26575700	9606	494331	MIR382
25524739	9606	494336	MIR424
24662916	9606	4988	OPRM1
28053127	9606	5008	OSM
26443721	9606	5029	P2RY2
27035092	9606	503638	DUXAP9
24330423	9606	5037	PEBP1
27798871	9606	5045	FURIN
22475482	9606	5052	PRDX1
28988111	9606	5054	SERPINE1
15833848	9606	5058	PAK1
24283210	9606	50616	IL22
27068459	9606	50674	NEUROG3
24503536	9606	5074	PAWR
27324546	9606	5076	PAX2
25416560	9606	50848	F11R
26050620	9606	50855	PARD6A
28111340	9606	5090	PBX3
24889597	9606	5093	PCBP1
25172662	9606	5101	PCDH9
21841813	9606	5110	PCMT1
28745316	9606	51129	ANGPTL4
26936485	9606	51147	ING4
24945379	9606	51162	EGFL7
12095232	9606	51176	LEF1
23314902	9606	5122	PCSK1
25088037	9606	51232	CRIM1
28114432	9606	51270	TFDP3
26820712	9606	51280	GOLM1
24691442	9606	51316	PLAC8
27922697	9606	5133	PDCD1
25331952	9606	51361	HOOK1
28332316	9606	51366	UBR5
19759179	9606	5141	PDE4A
24687377	9606	51438	MAGEC2
26824226	9606	51450	PRRX2
21625216	9606	51474	LIMA1
20186495	9606	5155	PDGFB
25721268	9606	51561	IL23A
27507215	9606	5159	PDGFRB
25059663	9606	51592	TRIM33
26462018	9606	51684	SUFU
27120783	9606	51706	CYB5R1
26748910	9606	51720	UIMC1
25892250	9606	51741	WWOX
27644257	9606	5176	SERPINF1
24859810	9606	51765	STK26
25964982	9606	5217	PFN2
26823712	9606	5218	CDK14
25674215	9606	5228	PGF
25521359	9606	5243	ABCB1
26892864	9606	5274	SERPINI1
19303863	9606	5290	PIK3CA
25757764	9606	5295	PIK3R1
19681904	9606	5300	PIN1
25203322	9606	5310	PKD1
28649002	9606	5321	PLA2G4A
28259923	9606	5326	PLAGL2
17664334	9606	5329	PLAUR
25880010	9606	5358	PLS3
27898661	9606	53615	MBD3
24946010	9606	5396	PRRX1
24830724	9606	54206	ERRFI1
23468531	9606	5443	POMC
21798248	9606	5460	POU5F1
21159608	9606	5468	PPARG
26950413	9606	54756	IL17RD
18059455	9606	54778	RNF111
20711167	9606	54845	ESRP1
20959347	9606	54910	SEMA4C
28178615	9606	55000	TUG1
25907536	9606	5511	PPP1R8
23838884	9606	55223	TRIM62
26148238	9606	5524	PTPA
25031719	9606	55272	IMP3
24738062	9606	55290	BRF2
26458995	9606	55294	FBXW7
28768769	9606	55366	LGR4
27852821	9606	55384	MEG3
21277012	9606	554210	MIR429
26576674	9606	554213	MIR449A
27641329	9606	55612	FERMT1
27150059	9606	5562	PRKAA1
26108355	9606	5563	PRKAA2
27983936	9606	55727	BTBD7
17426020	9606	5578	PRKCA
22751098	9606	558	AXL
19244118	9606	5581	PRKCE
27611107	9606	55810	FOXJ2
21607773	9606	55818	KDM3A
24651432	9606	5584	PRKCI
27420561	9606	55869	HDAC8
24891615	9606	5588	PRKCQ
24142719	9606	55914	ERBIN
19959711	9606	5594	MAPK1
21713404	9606	5595	MAPK3
28383563	9606	55966	AJAP1
26177962	9606	5598	MAPK7
22014979	9606	5599	MAPK8
21713404	9606	5604	MAP2K1
27650955	9606	5626	PROP1
26050620	9606	56288	PARD3
27476001	9606	5629	PROX1
19849847	9606	5652	PRSS8
19383923	9606	5653	KLK6
20112425	9606	56648	EIF5A2
17968309	9606	56649	TMPRSS4
20878057	9606	56998	CTNNBIP1
19383354	9606	57118	CAMK1D
26212009	9606	57144	PAK5
26407074	9606	57167	SALL4
24573670	9606	57214	CEMIP
19681904	9606	5728	PTEN
26590606	9606	57326	PBXIP1
27237979	9606	57403	RAB22A
20399617	9606	5743	PTGS2
19959711	9606	5744	PTHLH
25341426	9606	574412	MIR452
26239806	9606	574436	MIR485
24786471	9606	574442	MIR489
23725476	9606	574444	MIR491
27983981	9606	574452	MIR494
26700673	9606	574456	MIR497
25153349	9606	57447	NDRG2
25436421	9606	574484	MIR520G
26553592	9606	574492	MIR517C
25131211	9606	574495	MIR522
23717581	9606	574511	MIR506
18332144	9606	5747	PTK2
18056415	9606	57496	MKL2
12705869	9606	57504	MTA3
28651497	9606	57509	MTUS1
18056415	9606	57591	MKL1
28479254	9606	57620	STIM2
17098867	9606	5764	PTN
26327467	9606	57650	CIP2A
24213532	9606	57758	SCUBE2
25619838	9606	5777	PTPN6
25331952	9606	5781	PTPN11
28315334	9606	579	NKX3-2
17098867	9606	5803	PTPRZ1
26563370	9606	5806	PTX3
21845497	9606	58191	CXCL16
27884772	9606	58495	OVOL2
27037526	9606	58497	PRUNE1
20112425	9606	5879	RAC1
16924233	9606	5894	RAF1
25406900	9606	59	ACTA2
27101583	9606	5921	RASA1
26548607	9606	5925	RB1
24376841	9606	5927	KDM5A
27840993	9606	59277	NTN4
28574613	9606	59343	SENP2
26264242	9606	5948	RBP2
28485478	9606	594842	HAS2-AS1
24282282	9606	595	CCND1
26091803	9606	596	BCL2
21278261	9606	5962	RDX
23474754	9606	5970	RELA
19397698	9606	598	BCL2L1
22859293	9606	5998	RGS3
26049022	9606	604	BCL6
27769780	9606	60412	EXOC4
23703635	9606	6050	RNH1
25944620	9606	60529	ALX4
23670799	9606	6093	ROCK1
27791279	9606	6097	RORC
29477381	9606	6098	ROS1
26626074	9606	6198	RPS6KB1
25456007	9606	627	BDNF
23996929	9606	6273	S100A2
19615802	9606	6275	S100A4
25799022	9606	6277	S100A6
24041228	9606	6279	S100A8
24041228	9606	6280	S100A9
26975699	9606	6286	S100P
24292671	9606	6299	SALL1
25706386	9606	6304	SATB1
28212558	9606	6310	ATXN1
25213322	9606	6318	SERPINB4
25409014	9606	634	CEACAM1
23982944	9606	6347	CCL2
26134542	9606	6348	CCL3
25546229	9606	6352	CCL5
24001613	9606	6362	CCL18
25636509	9606	6363	CCL19
24657657	9606	6364	CCL20
25142946	9606	6366	CCL21
27499437	9606	6367	CCL22
27008282	9606	6370	CCL25
20945384	9606	6374	CXCL5
26718770	9606	6376	CX3CL1
19450993	9606	6382	SDC1
19450993	9606	6383	SDC2
18357387	9606	6387	CXCL12
28332316	9606	64083	GOLPH3
25817725	9606	64100	ELSPBP1
27697528	9606	64218	SEMA4A
28218291	9606	6423	SFRP2
23813959	9606	64321	SOX17
21169555	9606	6440	SFTPC
24971934	9606	64400	AKTIP
26680585	9606	6464	SHC1
19577569	9606	6469	SHH
25524739	9606	64750	SMURF2
25528765	9606	6477	SIAH1
25528765	9606	6478	SIAH2
19884659	9606	648	BMI1
25344606	9606	6480	ST6GAL1
25109336	9606	6489	ST8SIA1
18160708	9606	6493	SIM2
22190591	9606	6495	SIX1
25955797	9606	6497	SKI
25059663	9606	6498	SKIL
20304956	9606	650	BMP2
25460509	9606	6500	SKP1
23792459	9606	6502	SKP2
28429188	9606	6513	SLC2A1
17516553	9606	652	BMP4
26160838	9606	652995	UCA1
24890613	9606	654	BMP6
19180920	9606	655	BMP7
26045181	9606	6586	SLIT3
16924233	9606	6591	SNAI2
25662617	9606	65975	STK33
15286702	9606	6615	SNAI1
21323792	9606	6624	FSCN1
24258346	9606	664616	MIR487B
28801561	9606	6648	SOD2
24833089	9606	6657	SOX2
28335789	9606	6658	SOX3
23917306	9606	6659	SOX4
25572815	9606	6660	SOX5
25716338	9606	6662	SOX9
22227038	9606	6667	SP1
28569190	9606	6678	SPARC
23873022	9606	6695	SPOCK1
26824421	9606	6696	SPP1
18155796	9606	6700	SPRR2A
18327819	9606	6714	SRC
24337682	9606	6717	SRI
25239453	9606	672	BRCA1
26141060	9606	6720	SREBF1
25080937	9606	6722	SRF
21383698	9606	673	BRAF
26928402	9606	6772	STAT1
18469519	9606	6774	STAT3
18271926	9606	6776	STAT5A
19047094	9606	6777	STAT5B
25447552	9606	6786	STIM1
18667445	9606	6790	AURKA
16912160	9606	6794	STK11
25381222	9606	682	BSG
23783250	9606	6862	T
21170088	9606	6868	ADAM17
24126055	9606	688	KLF5
21098640	9606	6885	MAP3K7
27412635	9606	6901	TAZ
21746881	9606	6909	TBX2
22080605	9606	6925	TCF4
22154512	9606	6926	TBX3
16814783	9606	6929	TCF3
26451614	9606	693158	MIR573
26459119	9606	693175	MIR590
24704424	9606	693197	MIR612
20878057	9606	6932	TCF7
26499912	9606	693201	MIR616
27563011	9606	693215	MIR630
27878280	9606	693223	MIR638
25130698	9606	693224	MIR639
28632723	9606	693231	MIR646
27430302	9606	693235	MIR92B
17391671	9606	6935	ZEB1
29909422	9606	6943	TCF21
15934922	9606	6997	TDGF1
19324877	9606	7003	TEAD1
25775973	9606	7015	TERT
28192117	9606	7026	NR2F2
22582975	9606	7039	TGFA
12234017	9606	7040	TGFB1
25333259	9606	7041	TGFB1I1
18223299	9606	7042	TGFB2
27105506	9606	7046	TGFBR1
28373289	9606	7048	TGFBR2
17999987	9606	7049	TGFBR3
21963846	9606	7052	TGM2
20713448	9606	7056	THBD
19246286	9606	7074	TIAM1
24444603	9606	7077	TIMP2
27383203	9606	7078	TIMP3
24657059	9606	7082	TJP1
25446087	9606	7088	TLE1
25053598	9606	7099	TLR4
20128678	9606	7124	TNF
26216473	9606	7145	TNS1
20878064	9606	7157	TP53
26011542	9606	7158	TP53BP1
27929537	9606	7159	TP53BP2
22457351	9606	7161	TP73
25066861	9606	7162	TPBG
26144287	9606	7182	NR2C2
26110787	9606	72	ACTG2
28864720	9606	7224	TRPC5
21673316	9606	7227	TRPS1
24258346	9606	724025	MIR655
26687649	9606	724033	MIR663A
27516388	9606	7248	TSC1
27516388	9606	7249	TSC2
26845447	9606	7262	PHLDA2
26475622	9606	728	C5AR1
26781467	9606	7284	TUFM
27566398	9606	7286	TUFT1
18349132	9606	7291	TWIST1
26648448	9606	729230	CCR2
26325518	9606	7295	TXN
28337746	9606	7298	TYMS
27132510	9606	7301	TYRO3
25194810	9606	7347	UCHL3
26303947	9606	7403	KDM6A
25970786	9606	7415	VCP
19802011	9606	7421	VDR
19180920	9606	7422	VEGFA
24998140	9606	7428	VHL
21278261	9606	7430	EZR
19386766	9606	7431	VIM
17072303	9606	7471	WNT1
17426020	9606	7474	WNT5A
28345629	9606	7490	WT1
25280941	9606	7494	XBP1
29604936	9606	7528	YY1
27102539	9606	7532	YWHAG
19732720	9606	7534	YWHAZ
26840564	9606	7538	ZFP36
28703907	9606	7593	MZF1
23656776	9606	768	CA9
26287602	9606	768216	MIR454
28188157	9606	768219	MIR802
27449034	9606	7702	ZNF143
23474752	9606	7703	PCGF2
22593193	9606	7764	ZNF217
28887161	9606	780	DDR1
16740704	9606	7852	CXCR4
24903376	9606	79054	TRPM8
27656836	9606	79626	TNFAIP8L2
26386862	9606	79718	TBL1XR1
24349438	9606	79727	LIN28A
25864591	9606	79778	MICALL2
25269476	9606	79805	VASH2
25445115	9606	79834	PEAK1
20026903	9606	79923	NANOG
26887977	9606	79977	GRHL2
20711167	9606	80004	ESRP2
25203322	9606	80204	FBXO11
28346728	9606	80224	NUBPL
27662245	9606	80306	MED28
24158561	9606	80310	PDGFD
26931431	9606	80312	TET1
23771733	9606	8038	ADAM12
18098284	9606	8061	FOSL1
25193986	9606	8073	PTP4A2
25954928	9606	80854	SETD7
16831886	9606	8091	HMGA2
27065319	9606	81	ACTN4
24040439	9606	81029	WNT5B
28244856	9606	81559	TRIM11
25605251	9606	81839	VANGL1
23762395	9606	8202	NCOA3
24890815	9606	8239	USP9X
26781859	9606	8243	SMC1A
27878263	9606	826	CAPNS1
28093067	9606	829	CAPZA1
17018282	9606	8312	AXIN1
17072303	9606	8313	AXIN2
25740178	9606	8324	FZD7
24001613	9606	83394	PITPNM3
27400785	9606	83719	YPEL3
28400336	9606	83737	ITCH
26509557	9606	83742	MARVELD1
26022775	9606	8405	SPOP
27292636	9606	84148	KAT8
25712377	9606	8445	DYRK2
26593394	9606	8451	CUL4A
26544623	9606	8452	CUL3
24387290	9606	84632	AFAP1L2
28368406	9606	84654	SPZ1
28088787	9606	84681	HINT2
16096638	9606	84695	LOXL3
26161955	9606	84833	USMG5
27430162	9606	84868	HAVCR2
27121065	9606	8493	PPM1D
24673742	9606	84962	AJUBA
24837077	9606	8503	PIK3R3
26500060	9606	8517	IKBKG
25174406	9606	85477	SCIN
28033430	9606	8549	LGR5
22825629	9606	8553	BHLHE40
18332144	9606	857	CAV1
28260090	9606	86	ACTL6A
27806311	9606	860	RUNX2
25268581	9606	8600	TNFSF11
27591551	9606	861	RUNX1
25830567	9606	8614	STC2
21127042	9606	8626	TP63
27506933	9606	8650	NUMB
24616100	9606	8660	IRS2
21378021	9606	8668	EIF3I
24885194	9606	868	CBLB
25666946	9606	8714	ABCC3
25264103	9606	8726	EED
22542806	9606	873	CBR1
25890309	9606	8742	TNFSF12
24905916	9606	8743	TNFSF10
25268581	9606	8792	TNFRSF11A
27013588	9606	8796	SCEL
27318090	9606	8821	INPP4B
21747928	9606	8828	NRP2
24850663	9606	8829	NRP1
16457688	9606	8838	WISP3
21262769	9606	8839	WISP2
27177472	9606	8841	HDAC3
20434004	9606	8842	PROM1
26945969	9606	8850	KAT2B
25231630	9606	8856	NR1I2
28405684	9606	8877	SPHK1
25832774	9606	8878	SQSTM1
28583847	9606	8914	TIMELESS
23989931	9606	894	CCND2
26497204	9606	8945	BTRC
22876125	9606	89780	WNT3A
25333262	9606	8999	CDKL2
26876206	9606	901	CCNG2
21443520	9606	90161	HS6ST2
25744243	9606	9021	SOCS3
27259701	9606	9025	RNF8
18357344	9606	9032	TM4SF5
28075456	9606	9051	PSTPIP1
26160837	9606	90586	AOC4P
15965503	9606	9076	CLDN1
27012186	9606	9111	NMI
21813470	9606	9112	MTA1
18413746	9606	9113	LATS1
25515564	9606	9126	SMC3
25143398	9606	9181	ARHGEF2
21763689	9606	91862	MARVELD3
27520310	9606	9201	DCLK1
26047573	9606	9208	LRRFIP1
21371176	9606	92140	MTDH
17218603	9606	9241	NOG
24064911	9606	929	CD14
20356845	9606	9314	KLF4
25656846	9606	93185	IGSF8
24423492	9606	9355	LHX2
22710352	9606	9365	KL
28739734	9606	9368	SLC9A3R1
23776679	9606	9370	ADIPOQ
22942286	9606	9372	ZFYVE9
25848863	9606	93986	FOXP2
21326240	9606	94025	MUC16
27278684	9606	9420	CYP7B1
27297109	9606	9421	HAND1
24442237	9606	9423	NTN1
21285253	9606	94234	FOXQ1
25633840	9606	94241	TP53INP1
24643400	9606	9429	ABCG2
25768908	9606	9444	QKI
27010469	9606	9448	MAP4K4
24705811	9606	9451	EIF2AK3
25216515	9606	9462	RASAL2
21672940	9606	9475	ROCK2
26424075	9606	948	CD36
24402783	9606	9480	ONECUT2
21746881	9606	9500	MAGED1
26249737	9606	9518	GDF15
24365746	9606	9531	BAG3
24099668	9606	9547	CXCL14
20962267	9606	960	CD44
25179602	9606	9600	PITPNM1
26689989	9606	9645	MICAL2
24940653	9606	967	CD63
25701461	9606	9686	VGLL4
26894856	9606	9690	UBE3C
21559368	9606	9723	SEMA3E
27295551	9606	9759	HDAC4
25356755	9606	977	CD151
20980099	9606	9839	ZEB2
21996746	9606	9846	GAB2
25070049	9606	9869	SETDB1
26151663	9606	9891	NUAK1
25381222	9606	9902	MRC2
28259942	9606	9939	RBM8A
21709440	9606	9953	HS3ST3B1
25854696	9606	9965	FGF19
27665176	9606	9966	TNFSF15
27093550	9606	998	CDC42
15647282	9606	999	CDH1
27706677	9606	406917	MIR129-1
26257392	9606	406943	MIR152
25953743	9606	406911	MIR125B1
23515048	9606	407034	MIR30E
25501598	9606	407028	MIR302A
27693697	9606	406886	MIRLET7D
25231273	9606	407021	MIR29A
18713838	10090	10516	FBLN5
20171171	10090	10637	LEFTY1
22759394	10090	1295	COL8A1
22759394	10090	1296	COL8A2
15583830	10090	1612	DAPK1
22875994	10090	2077	ERF
19968960	10090	2745	GLRX
21597037	10090	2902	GRIN1
22023707	10090	3316	HSPB2
20664686	10090	3371	TNC
19536084	10090	3606	IL18
21403400	10090	3714	JAG2
16894626	10090	4216	MAP3K4
22335560	10090	51053	GMNN
21549327	10090	55824	PAG1
21983003	10090	57057	TBX20
18794329	10090	57669	EPB41L5
20398629	10090	6768	ST14
21361876	10090	7024	TFCP2
14691138	10090	7043	TGFB3
22479362	10090	7447	VSNL1
18160257	10090	7475	WNT6
22768269	10090	80237	ELL3
22875994	10090	8482	SEMA7A
17615296	10090	8487	GEMIN2
22899304	10090	864	RUNX3
17379848	10116	1909	EDNRA
16687449	10116	269	AMHR2
18087244	10116	3320	HSP90AA1
16687449	10116	4093	SMAD9
17110906	10116	7448	VTN
15128661	7227	1894	ECT2
17893246	7955	5784	PTPN14
15129296	7955	6651	SON
17250821	9031	2022	ENG
21945156	9031	54810	GIPC2
15766759	9031	90	ACVR1
18039671	9615	4322	MMP13
18039671	9615	7076	TIMP1
19927303	9615	7791	ZYX
24879294	10090	890	CCNA2
24634508	10090	64506	CPEB1
27538444	10090	2004	ELK3
23739922	10090	2151	F2RL2
25575930	10090	2192	FBLN1
26938103	10090	8456	FOXN1
26139244	10090	3791	KDR
24769727	10090	4286	MITF
26156959	10090	4783	NFIL3
24554433	10090	8463	TEAD2
28536011	10090	8100	IFT88
27297112	10090	7091	TLE4
27452517	10090	7094	TLN1
23515048	10090	7351	UCP2
26496195	10090	56983	POGLUT1
25027038	10090	51554	ACKR4
26240017	10090	3664	IRF6
27084889	10090	10887	PROKR1
26156959	10090	1164	CKS2
26193266	10116	7481	WNT11
23104082	10116	148867	SLC30A7
29436600	10116	9315	NREP
26002460	9615	3799	KIF5B
24766643	9615	9636	ISG15
25278141	9615	9734	HDAC9
24821840	9913	7148	TNXB
26202910	10090	345611	IRGM
26618703	10090	200916	RPL22L1
23793459	10090	3273	HRG
24657059	9823	2273	FHL1
