# Supplementary material for: Comprehensive Transcriptomic Analysis Reveals Prognostic Value of an EMT-Related Gene Signature in Colorectal Cancer
Source: Front Cell Dev Biol. 2021 Jun 15;9:681431. doi: 10.3389/fcell.2021.681431 (PMC8239228; doi:10.3389/fcell.2021.681431)
Supplement: Supplementary file 3 [file Table_2.XLSX]

## Sheet: GSE39582
Table S2. Detailed clinicopathological information of CRC patients from GSE39582
dataset	Sex	Age.at.diagnosis	Tumor.Location	Chemotherapy	MMR.Status	TP53.Mutation	KRAS.Mutation	BRAF.Mutation	Tstage	LNM
discovery	Female	60	distal	YES	pMMR	Wild-type	Mutation	Wild-type	3	Negative
discovery	Female	70	distal	YES	pMMR	Mutation	Wild-type	Wild-type	3	Positive
validation	Male	48	proximal	NO	dMMR	NA	Wild-type	Wild-type	4	Negative
validation	Male	82	proximal	YES	dMMR	Wild-type	Wild-type	Wild-type	4	Positive
discovery	Female	83	distal	NO	pMMR	Mutation	Wild-type	Wild-type	2	Negative
discovery	Female	41.9	distal	NO	pMMR	Wild-type	Wild-type	Wild-type	3	Negative
discovery	Male	77	proximal	NO	pMMR	Wild-type	Mutation	Wild-type	4	Negative
discovery	Female	77	distal	NO	dMMR	NA	Mutation	Wild-type	NA	Negative
discovery	Female	89	distal	NO	pMMR	Mutation	Wild-type	Wild-type	3	Positive
discovery	Female	54	proximal	YES	pMMR	Wild-type	Mutation	Wild-type	3	Negative
discovery	Male	81	distal	NO	pMMR	NA	Wild-type	Wild-type	3	Negative
discovery	Female	70	proximal	YES	pMMR	Wild-type	Mutation	NA	3	Positive
validation	Female	90	proximal	NO	pMMR	Mutation	Wild-type	Wild-type	3	Negative
discovery	Female	79	distal	NO	dMMR	NA	Mutation	Wild-type	2	Negative
discovery	Female	46	proximal	YES	dMMR	Wild-type	Mutation	Wild-type	4	Negative
validation	Female	51	proximal	YES	pMMR	Wild-type	Mutation	Wild-type	3	Positive
discovery	Male	76	distal	NO	pMMR	NA	Wild-type	Wild-type	4	Negative
validation	Female	89	proximal	NO	dMMR	Wild-type	Wild-type	Mutation	3	Positive
validation	Female	72	distal	NO	NA	NA	Wild-type	Wild-type	4	Negative
validation	Female	68	distal	NO	pMMR	Wild-type	Mutation	Wild-type	3	Negative
discovery	Female	60	distal	NO	pMMR	Wild-type	Mutation	Wild-type	1	Negative
discovery	Male	62	proximal	NO	pMMR	Mutation	Wild-type	Wild-type	3	Negative
validation	Male	76	distal	YES	pMMR	Mutation	Wild-type	Wild-type	3	Positive
discovery	Female	79	proximal	NO	dMMR	Wild-type	Mutation	Wild-type	3	Negative
discovery	Male	67.5	distal	NO	pMMR	Wild-type	Mutation	Wild-type	3	Negative
discovery	Male	61	distal	NO	pMMR	Mutation	Wild-type	Wild-type	3	Negative
discovery	Male	63	proximal	NO	pMMR	Mutation	Wild-type	Wild-type	4	Positive
discovery	Male	58	proximal	YES	pMMR	NA	Wild-type	Wild-type	4	Negative
discovery	Male	72	proximal	NO	pMMR	Wild-type	Wild-type	Wild-type	3	Negative
discovery	Female	75	proximal	NO	dMMR	NA	Wild-type	Mutation	3	Negative
discovery	Male	77	proximal	NO	pMMR	NA	Mutation	Wild-type	1	Negative
discovery	Male	68	distal	YES	pMMR	Mutation	Wild-type	Wild-type	3	Negative
discovery	Male	60	distal	YES	pMMR	Wild-type	Mutation	Wild-type	3	Negative
discovery	Female	69	proximal	NO	pMMR	Wild-type	Mutation	Wild-type	3	Negative
discovery	Male	67	distal	NO	pMMR	NA	Mutation	Wild-type	3	Negative
validation	Female	69	distal	NO	pMMR	Mutation	Mutation	Wild-type	1	Negative
validation	Female	72	proximal	YES	pMMR	Wild-type	Mutation	Wild-type	3	Positive
discovery	Male	54	distal	YES	pMMR	Wild-type	Wild-type	Wild-type	3	Positive
discovery	Male	71.3	distal	NO	pMMR	Mutation	Wild-type	Wild-type	3	Negative
discovery	Female	71.4	proximal	NO	dMMR	Mutation	Mutation	Wild-type	2	Negative
discovery	Female	53	distal	YES	pMMR	Mutation	Wild-type	Wild-type	3	Negative
discovery	Male	69	distal	YES	pMMR	Mutation	Wild-type	Wild-type	3	Negative
validation	Female	77	distal	NO	pMMR	Mutation	NA	Wild-type	2	Positive
discovery	Female	73	proximal	YES	pMMR	NA	Mutation	Wild-type	3	Positive
discovery	Male	73	distal	YES	pMMR	Mutation	Wild-type	Wild-type	3	Positive
discovery	Male	43	distal	YES	pMMR	Mutation	Wild-type	Wild-type	3	Positive
discovery	Male	61	distal	NO	dMMR	NA	Wild-type	Wild-type	3	Negative
discovery	Female	86	proximal	NO	dMMR	Wild-type	Wild-type	Mutation	3	Positive
discovery	Male	79	distal	NO	pMMR	NA	Wild-type	Wild-type	4	Negative
validation	Male	63	distal	NO	pMMR	Mutation	Wild-type	Wild-type	3	Negative
discovery	Male	83	proximal	NO	pMMR	NA	Mutation	Wild-type	3	Negative
discovery	Male	71	distal	NO	pMMR	Mutation	Wild-type	Wild-type	3	Negative
validation	Male	69	proximal	NO	pMMR	Wild-type	Mutation	Wild-type	3	Negative
validation	Male	82	distal	NO	pMMR	Wild-type	Mutation	Wild-type	3	Negative
discovery	Male	30.2	distal	NO	dMMR	Wild-type	Wild-type	Wild-type	1	Negative
validation	Female	48	distal	YES	pMMR	Mutation	Mutation	NA	1	Positive
discovery	Male	78	proximal	YES	pMMR	Wild-type	Wild-type	Wild-type	3	Positive
discovery	Male	65	distal	YES	pMMR	Wild-type	Wild-type	Wild-type	1	Positive
validation	Male	70	distal	NO	pMMR	Mutation	Wild-type	Wild-type	NA	Negative
discovery	Female	74.5	proximal	NO	dMMR	Mutation	Wild-type	Wild-type	3	Negative
discovery	Female	94	proximal	NO	pMMR	NA	Wild-type	Wild-type	3	Negative
validation	Male	50	proximal	YES	dMMR	Mutation	Wild-type	Wild-type	3	Negative
validation	Female	73	distal	NO	pMMR	Wild-type	Wild-type	Wild-type	2	Negative
validation	Male	65	proximal	NO	pMMR	Wild-type	Mutation	Wild-type	3	Negative
discovery	Female	84	proximal	NO	pMMR	NA	Wild-type	Wild-type	3	Negative
discovery	Female	70	distal	YES	NA	NA	Wild-type	Wild-type	4	Negative
discovery	Male	71.5	distal	NO	pMMR	Mutation	Wild-type	Wild-type	2	Positive
discovery	Male	NA	proximal	NO	pMMR	NA	Mutation	Wild-type	2	Negative
discovery	Male	84	distal	NO	pMMR	NA	Mutation	Wild-type	NA	Negative
discovery	Male	78	proximal	YES	pMMR	Wild-type	Wild-type	Wild-type	3	Negative
discovery	Male	24	proximal	NO	dMMR	NA	Mutation	Wild-type	3	Negative
discovery	Female	70	distal	NO	dMMR	NA	Wild-type	Wild-type	2	Negative
validation	Male	62	proximal	YES	pMMR	Wild-type	Mutation	Wild-type	4	Positive
validation	Male	59	proximal	YES	pMMR	Wild-type	Mutation	Wild-type	3	Positive
discovery	Male	32	distal	YES	dMMR	NA	Wild-type	Wild-type	2	Positive
discovery	Male	64	distal	NO	pMMR	NA	Wild-type	Wild-type	1	Negative
discovery	Female	75	proximal	NO	NA	NA	Wild-type	Mutation	3	Negative
discovery	Male	69	proximal	NO	pMMR	NA	Mutation	Wild-type	2	Negative
discovery	Male	78	proximal	NO	pMMR	NA	Mutation	Wild-type	4	Negative
discovery	Male	65	distal	NO	pMMR	Mutation	Wild-type	Wild-type	3	Negative
discovery	Female	88	proximal	NO	dMMR	NA	Wild-type	Mutation	4	Negative
validation	Female	72	distal	NO	pMMR	Mutation	Wild-type	Wild-type	3	Negative
validation	Male	69	proximal	NO	pMMR	Mutation	Wild-type	Wild-type	2	Negative
discovery	Male	68	proximal	NO	pMMR	NA	Wild-type	Mutation	3	Negative
discovery	Male	81	distal	NO	pMMR	NA	NA	NA	3	Negative
validation	Male	62	distal	YES	pMMR	Mutation	Wild-type	Wild-type	3	Positive
validation	Male	49	proximal	YES	pMMR	Mutation	Wild-type	Wild-type	3	Negative
discovery	Male	60.9	proximal	YES	dMMR	Wild-type	Wild-type	Wild-type	4	Positive
discovery	Male	96	proximal	YES	pMMR	NA	Wild-type	Wild-type	3	Positive
discovery	Male	73	distal	NO	pMMR	Mutation	Wild-type	NA	3	Negative
discovery	Male	76	distal	YES	pMMR	NA	Wild-type	Wild-type	3	Positive
discovery	Male	81	proximal	NO	dMMR	NA	Wild-type	Mutation	3	Positive
discovery	Female	72	proximal	NO	pMMR	Mutation	Mutation	Wild-type	3	Negative
discovery	Male	76	distal	NO	pMMR	NA	Mutation	Wild-type	2	Negative
discovery	Female	80	distal	NO	pMMR	Mutation	Wild-type	Wild-type	2	Negative
discovery	Male	61.5	distal	NO	pMMR	Mutation	Wild-type	Wild-type	3	Positive
discovery	Female	67	distal	NO	pMMR	Wild-type	Wild-type	NA	2	Positive
discovery	Female	64	proximal	NO	pMMR	NA	Wild-type	Wild-type	3	Negative
discovery	Female	54	distal	NO	pMMR	Mutation	Wild-type	Wild-type	4	Positive
discovery	Female	52	distal	YES	pMMR	Mutation	Mutation	Wild-type	3	Positive
discovery	Male	72	proximal	NO	pMMR	Mutation	Wild-type	Mutation	3	Positive
validation	Male	72	distal	NO	pMMR	Mutation	Mutation	Wild-type	2	Negative
discovery	Male	65	proximal	NO	dMMR	NA	Wild-type	Wild-type	3	Negative
discovery	Male	74	distal	NO	dMMR	NA	Wild-type	Mutation	3	Negative
validation	Female	43	distal	NO	dMMR	Wild-type	Wild-type	Wild-type	2	Negative
discovery	Male	70	distal	NO	NA	NA	Wild-type	Wild-type	3	Negative
discovery	Male	77	distal	NO	pMMR	Wild-type	Wild-type	NA	3	Negative
discovery	Male	51	distal	YES	pMMR	NA	Wild-type	Wild-type	3	Negative
discovery	Female	75	proximal	NO	dMMR	NA	Wild-type	Mutation	4	Negative
discovery	Female	73	proximal	YES	pMMR	Mutation	Mutation	Wild-type	4	Positive
discovery	Female	67	proximal	NO	pMMR	NA	Mutation	Wild-type	3	Negative
discovery	Male	61	distal	NO	pMMR	NA	Wild-type	Wild-type	3	Negative
validation	Male	58	proximal	YES	pMMR	Wild-type	Wild-type	Wild-type	4	Negative
discovery	Female	83	proximal	NO	dMMR	NA	NA	NA	3	Negative
discovery	Female	38.2	distal	NO	pMMR	Mutation	Wild-type	Wild-type	2	Negative
discovery	Male	60	distal	YES	pMMR	Mutation	Mutation	NA	3	Positive
validation	Male	65	proximal	NO	dMMR	Wild-type	Mutation	Wild-type	3	Negative
discovery	Female	79	proximal	NO	dMMR	NA	Mutation	Wild-type	4	Negative
discovery	Male	58	distal	YES	pMMR	NA	Wild-type	Wild-type	4	Positive
discovery	Female	78	distal	NO	NA	NA	Wild-type	Wild-type	4	Negative
discovery	Male	46	distal	YES	pMMR	Wild-type	Mutation	Wild-type	3	Negative
validation	Female	65	distal	NO	pMMR	Wild-type	Wild-type	Wild-type	2	Negative
discovery	Female	75	distal	NO	pMMR	Mutation	Wild-type	Wild-type	3	Negative
discovery	Female	45	distal	NO	pMMR	NA	NA	NA	4	Negative
discovery	Female	71	distal	YES	pMMR	Mutation	Mutation	Wild-type	3	Negative
discovery	Male	46	distal	YES	dMMR	NA	Mutation	Wild-type	4	Positive
validation	Female	77	proximal	NO	pMMR	Wild-type	Mutation	Wild-type	3	Negative
discovery	Female	57	distal	YES	pMMR	Mutation	Wild-type	Wild-type	3	Positive
discovery	Male	81.8	proximal	NO	dMMR	Wild-type	Mutation	Wild-type	3	Negative
discovery	Male	78	proximal	YES	pMMR	Wild-type	Wild-type	Wild-type	3	Positive
validation	Male	73	distal	NO	pMMR	Mutation	Wild-type	Wild-type	3	Negative
discovery	Male	80.9	proximal	NO	pMMR	Mutation	Wild-type	Wild-type	3	Negative
discovery	Female	31	distal	NO	NA	NA	Wild-type	Wild-type	4	Negative
discovery	Male	77	distal	NO	pMMR	Mutation	Wild-type	Wild-type	NA	Negative
discovery	Male	48	distal	YES	NA	NA	Wild-type	Wild-type	3	Negative
validation	Female	75	proximal	YES	NA	Wild-type	Wild-type	Mutation	3	Positive
validation	Male	80	distal	NO	pMMR	Mutation	Wild-type	Wild-type	3	Negative
discovery	Female	31.7	proximal	NO	dMMR	Wild-type	Mutation	Wild-type	2	Negative
discovery	Female	75	distal	NO	pMMR	NA	Mutation	Wild-type	3	Negative
discovery	Male	75	proximal	NO	pMMR	NA	Mutation	Wild-type	NA	Negative
discovery	Female	63	distal	YES	pMMR	Mutation	Mutation	Wild-type	2	Positive
discovery	Female	63	distal	NO	pMMR	Mutation	Wild-type	Wild-type	3	Negative
discovery	Female	80	proximal	NO	dMMR	Wild-type	Wild-type	Mutation	3	Positive
discovery	Male	61	distal	NO	pMMR	NA	NA	NA	3	Negative
discovery	Male	55	proximal	NO	pMMR	NA	Wild-type	Wild-type	2	Negative
discovery	Female	78	proximal	NO	NA	NA	Wild-type	Mutation	4	Negative
discovery	Male	66	distal	NO	NA	NA	Wild-type	Wild-type	3	Negative
discovery	Male	50	distal	NO	pMMR	NA	Mutation	Wild-type	3	Negative
validation	Female	89	proximal	NO	pMMR	Wild-type	Mutation	Wild-type	3	Negative
discovery	Male	65	distal	YES	pMMR	Mutation	Wild-type	Wild-type	3	Positive
discovery	Male	77	proximal	NO	dMMR	NA	Wild-type	Wild-type	3	Negative
discovery	Male	73	distal	NO	pMMR	Mutation	Wild-type	Wild-type	2	Negative
discovery	Male	22	distal	YES	pMMR	NA	NA	NA	3	Positive
discovery	Male	24.9	distal	NO	pMMR	Wild-type	Wild-type	Wild-type	3	Negative
discovery	Male	68	distal	YES	pMMR	Mutation	Wild-type	NA	3	Negative
discovery	Male	66.6	proximal	NO	pMMR	Wild-type	Mutation	Wild-type	0	Negative
discovery	Male	63	distal	YES	NA	NA	Wild-type	Wild-type	3	Negative
discovery	Female	67	distal	YES	pMMR	Mutation	Wild-type	Wild-type	3	Positive
discovery	Female	73	distal	YES	pMMR	Mutation	Wild-type	Wild-type	3	Positive
discovery	Female	79	proximal	NO	dMMR	NA	Wild-type	Mutation	4	Positive
discovery	Female	73	distal	NO	pMMR	Mutation	Wild-type	Wild-type	3	Negative
discovery	Female	71	proximal	YES	pMMR	Wild-type	Wild-type	Wild-type	3	Negative
discovery	Female	79	proximal	YES	dMMR	Wild-type	Wild-type	Mutation	3	Positive
discovery	Female	65	distal	NO	NA	NA	Wild-type	Wild-type	3	Negative
discovery	Male	78	distal	YES	pMMR	Mutation	Wild-type	Wild-type	NA	Negative
discovery	Female	68	distal	YES	pMMR	NA	Wild-type	Wild-type	2	Positive
discovery	Female	66	distal	YES	pMMR	Mutation	Wild-type	Wild-type	NA	Negative
validation	Male	78	proximal	NO	pMMR	Wild-type	Mutation	Wild-type	3	Negative
validation	Male	62	distal	NO	pMMR	Mutation	Mutation	Wild-type	2	Negative
discovery	Male	40.2	distal	NO	dMMR	Wild-type	Wild-type	Wild-type	2	Negative
discovery	Female	70	distal	NO	pMMR	Mutation	Wild-type	Wild-type	3	Negative
discovery	Male	74	proximal	YES	dMMR	NA	NA	NA	4	Positive
discovery	Female	53	distal	YES	pMMR	NA	Wild-type	Wild-type	2	Positive
validation	Male	49	distal	NO	dMMR	NA	Wild-type	Wild-type	3	Negative
discovery	Male	68	proximal	NO	NA	NA	Mutation	Wild-type	3	Negative
discovery	Female	88	distal	NOA	dMMR	NA	Wild-type	Mutation	4	Negative
discovery	Male	56	proximal	NO	NA	NA	Wild-type	Wild-type	3	Negative
discovery	Male	64	distal	YES	pMMR	NA	NA	NA	4	Positive
validation	Female	76	distal	NO	pMMR	Mutation	Wild-type	Wild-type	3	Positive
discovery	Male	92	proximal	NO	pMMR	NA	Mutation	Wild-type	4	Positive
validation	Female	73	proximal	YES	pMMR	Mutation	Mutation	Wild-type	3	Positive
validation	Male	67	distal	NO	pMMR	Wild-type	Mutation	Wild-type	3	Negative
validation	Female	52	distal	NO	pMMR	Wild-type	Wild-type	Wild-type	3	Negative
validation	Female	70	proximal	NO	NA	NA	Mutation	Wild-type	3	Negative
discovery	Male	70	distal	YES	pMMR	Mutation	Wild-type	Wild-type	3	Negative
discovery	Female	68	distal	NO	NA	NA	Wild-type	Wild-type	3	Negative
discovery	Male	53	proximal	NO	pMMR	NA	NA	NA	3	Negative
discovery	Male	79	proximal	NO	pMMR	NA	Mutation	Wild-type	3	Negative
discovery	Male	68	proximal	YES	pMMR	NA	Mutation	Wild-type	4	Positive
discovery	Male	79	proximal	NO	pMMR	Wild-type	Mutation	Wild-type	4	Positive
discovery	Female	83	distal	NO	pMMR	Mutation	Mutation	Wild-type	3	Negative
discovery	Female	73	distal	YES	pMMR	Mutation	Wild-type	NA	3	Positive
discovery	Male	55	proximal	NO	pMMR	Wild-type	Mutation	Wild-type	3	Positive
discovery	Female	70	proximal	NO	NA	NA	Wild-type	Mutation	4	Negative
discovery	Female	51	distal	NO	pMMR	NA	Wild-type	Wild-type	1	Negative
discovery	Male	64	distal	NO	pMMR	Wild-type	Wild-type	NA	3	Negative
discovery	Female	69	distal	YES	pMMR	Mutation	Wild-type	NA	3	Positive
discovery	Female	72	distal	NO	pMMR	NA	Wild-type	Wild-type	3	Negative
discovery	Female	84	proximal	NO	pMMR	Wild-type	Mutation	Wild-type	3	Negative
discovery	Female	59	distal	YES	pMMR	NA	Mutation	Wild-type	3	Positive
discovery	Female	88	distal	NO	pMMR	NA	Mutation	Wild-type	4	Negative
discovery	Male	71	distal	NO	pMMR	Mutation	Wild-type	Wild-type	3	Negative
validation	Male	50	distal	YES	pMMR	Mutation	Mutation	Wild-type	3	Negative
discovery	Female	82	proximal	NO	dMMR	Wild-type	Wild-type	Mutation	4	Positive
discovery	Male	75	distal	YES	NA	NA	Mutation	Wild-type	3	Negative
discovery	Male	75.3	proximal	NO	dMMR	Mutation	Wild-type	Mutation	3	Positive
discovery	Male	85	proximal	NO	dMMR	Wild-type	Wild-type	Mutation	3	Negative
discovery	Female	56	proximal	YES	pMMR	Wild-type	Wild-type	Wild-type	3	Negative
validation	Female	69	proximal	YES	pMMR	Wild-type	Wild-type	Wild-type	3	Positive
discovery	Female	68	proximal	NO	dMMR	Wild-type	Wild-type	Mutation	4	Negative
discovery	Male	70	distal	NO	pMMR	Mutation	Wild-type	Wild-type	3	Negative
discovery	Female	40.8	proximal	NO	dMMR	Wild-type	Mutation	Wild-type	4	Positive
discovery	Female	73	distal	NO	pMMR	NA	Wild-type	Wild-type	4	Negative
validation	Male	75	proximal	YES	pMMR	Mutation	Wild-type	Wild-type	3	Positive
discovery	Male	83.1	proximal	NO	pMMR	Wild-type	Mutation	Wild-type	2	Negative
discovery	Male	78	distal	YES	pMMR	NA	Wild-type	Wild-type	3	Positive
discovery	Male	71	distal	YES	pMMR	Mutation	Wild-type	NA	4	Negative
validation	Female	74	distal	YES	pMMR	Wild-type	Mutation	Wild-type	3	Positive
discovery	Male	76	proximal	YES	pMMR	NA	NA	NA	4	Positive
discovery	Female	80	proximal	NO	NA	NA	Mutation	Wild-type	3	Negative
discovery	Female	66	distal	YES	pMMR	Mutation	Wild-type	Wild-type	3	Positive
discovery	Male	58	distal	YES	pMMR	Mutation	Wild-type	NA	3	Positive
discovery	Male	47	distal	NO	pMMR	Wild-type	Wild-type	Wild-type	3	Negative
discovery	Male	42	distal	NO	NA	NA	Wild-type	Wild-type	4	Negative
discovery	Male	57	proximal	NO	dMMR	NA	Mutation	Wild-type	4	Negative
discovery	Female	68	proximal	NO	pMMR	Mutation	Wild-type	Wild-type	3	Positive
validation	Male	73	proximal	NO	NA	NA	Wild-type	Wild-type	3	Negative
validation	Female	50	distal	NO	pMMR	Mutation	Wild-type	Wild-type	3	Positive
discovery	Male	48	proximal	NO	NA	NA	Wild-type	Wild-type	3	Negative
discovery	Female	62	proximal	NO	dMMR	NA	Wild-type	Mutation	3	Negative
discovery	Female	77	proximal	NO	dMMR	Wild-type	Wild-type	Mutation	3	Negative
discovery	Female	68	proximal	YES	pMMR	NA	Wild-type	Mutation	3	Positive
discovery	Female	55	distal	YES	pMMR	NA	Wild-type	Wild-type	4	Negative
discovery	Male	73	proximal	YES	pMMR	NA	Wild-type	Mutation	3	Positive
discovery	Female	91	proximal	NO	dMMR	NA	Wild-type	Mutation	4	Positive
discovery	Male	78	proximal	NO	dMMR	NA	Wild-type	Mutation	3	Negative
discovery	Male	57	distal	NO	pMMR	Wild-type	Wild-type	Wild-type	4	Negative
validation	Male	68	distal	NO	NA	NA	Wild-type	Wild-type	3	Negative
discovery	Male	79	distal	NO	pMMR	Wild-type	Wild-type	Wild-type	3	Negative
discovery	Female	49	distal	YES	pMMR	NA	Wild-type	Wild-type	3	Negative
validation	Female	66	distal	NO	NA	NA	Wild-type	Wild-type	3	Negative
validation	Male	89	distal	NO	pMMR	Wild-type	Wild-type	Wild-type	3	Negative
discovery	Male	59	distal	NO	pMMR	NA	Wild-type	Wild-type	3	Negative
validation	Female	70	distal	NO	NA	NA	Wild-type	Wild-type	4	Negative
discovery	Male	64	distal	YES	pMMR	NA	Wild-type	Wild-type	3	Negative
discovery	Male	46	proximal	NO	dMMR	NA	Wild-type	Wild-type	3	Negative
validation	Female	85	distal	NO	pMMR	Mutation	Wild-type	Wild-type	3	Positive
discovery	Male	42	distal	YES	pMMR	Mutation	Mutation	NA	3	Positive
discovery	Male	62	distal	YES	pMMR	NA	Wild-type	Wild-type	2	Positive
discovery	Male	61	distal	NO	pMMR	Wild-type	Wild-type	Wild-type	3	Negative
discovery	Male	50	proximal	YES	pMMR	Mutation	Mutation	Wild-type	3	Positive
discovery	Female	70	distal	NO	pMMR	Mutation	Wild-type	Wild-type	3	Negative
discovery	Male	68	distal	NO	pMMR	NA	Mutation	Wild-type	2	Negative
discovery	Male	54	distal	NO	pMMR	NA	Wild-type	Wild-type	3	Negative
discovery	Male	49	distal	YES	pMMR	Wild-type	Mutation	Wild-type	3	Positive
discovery	Female	45	proximal	YES	pMMR	Mutation	Mutation	NA	3	Positive
discovery	Male	64	distal	YES	pMMR	Mutation	Wild-type	Wild-type	4	Positive
validation	Male	80	distal	NO	pMMR	Mutation	Wild-type	Wild-type	3	Negative
discovery	Male	66.7	proximal	NO	pMMR	Wild-type	Wild-type	Wild-type	3	Negative
discovery	Female	70	proximal	YES	pMMR	NA	Wild-type	Wild-type	3	Positive
discovery	Male	53	distal	YES	pMMR	NA	Wild-type	Wild-type	2	Positive
discovery	Male	54	distal	NO	NA	NA	Mutation	Wild-type	3	Negative
discovery	Male	57	distal	YES	pMMR	Wild-type	Wild-type	NA	3	Positive
discovery	Male	76	proximal	NO	dMMR	NA	Wild-type	Mutation	4	Negative
discovery	Male	59	distal	YES	pMMR	Mutation	Mutation	NA	3	Positive
discovery	Male	63	distal	YES	pMMR	Mutation	Wild-type	Wild-type	3	Positive
discovery	Female	72	proximal	YES	pMMR	NA	Mutation	Wild-type	3	Positive
discovery	Male	36.9	proximal	NO	pMMR	Mutation	Wild-type	Wild-type	4	Negative
discovery	Female	86	proximal	NO	pMMR	Mutation	Mutation	Wild-type	3	Positive
discovery	Female	46	proximal	YES	pMMR	NA	Mutation	Wild-type	3	Positive
validation	Male	59	distal	YES	pMMR	Wild-type	Wild-type	Wild-type	3	Negative
discovery	Female	73	distal	NO	NA	NA	Wild-type	Wild-type	3	Negative
discovery	Female	35.4	distal	NO	pMMR	Mutation	Wild-type	Wild-type	2	Positive
discovery	Female	59	distal	YES	pMMR	Wild-type	Wild-type	Wild-type	3	Positive
discovery	Female	71	proximal	YES	pMMR	NA	Mutation	Wild-type	4	Positive
discovery	Female	63	distal	YES	pMMR	NA	Wild-type	Wild-type	2	Positive
discovery	Female	63	distal	YES	pMMR	Mutation	Wild-type	NA	3	Positive
discovery	Female	66	distal	NO	pMMR	NA	Mutation	Wild-type	3	Negative
discovery	Female	67	proximal	YES	dMMR	NA	Wild-type	Mutation	3	Positive
validation	Male	74	distal	NO	pMMR	Mutation	Wild-type	Wild-type	3	Negative
discovery	Male	79	distal	NO	pMMR	Mutation	Wild-type	Wild-type	3	Negative
discovery	Female	78	proximal	YES	dMMR	NA	Wild-type	Mutation	3	Positive
discovery	Female	47	proximal	NO	pMMR	NA	NA	NA	4	Negative
discovery	Male	58	proximal	NO	pMMR	NA	NA	NA	3	Negative
discovery	Female	76	distal	NO	NA	NA	Wild-type	Mutation	3	Negative
discovery	Female	72	proximal	NO	dMMR	NA	Wild-type	Mutation	2	Negative
validation	Male	64	distal	NO	pMMR	Mutation	Wild-type	Wild-type	3	Negative
validation	Male	69	distal	NO	pMMR	Wild-type	Wild-type	Wild-type	3	Negative
validation	Female	83	proximal	NO	dMMR	Wild-type	Wild-type	Mutation	3	Positive
discovery	Female	55	distal	YES	pMMR	Mutation	Wild-type	NA	3	Positive
validation	Male	84	distal	NO	NA	Wild-type	Mutation	Wild-type	3	Negative
discovery	Male	59	proximal	YES	pMMR	Mutation	Mutation	Wild-type	4	Positive
discovery	Female	72	distal	YES	pMMR	NA	Mutation	Wild-type	4	Negative
validation	Female	52	distal	YES	pMMR	Mutation	Wild-type	Wild-type	NA	Negative
discovery	Male	74	distal	NO	pMMR	Mutation	Wild-type	NA	3	Positive
validation	Female	53	proximal	YES	pMMR	Wild-type	Mutation	Wild-type	3	Negative
validation	Female	42	distal	YES	NA	NA	Wild-type	Wild-type	4	Negative
discovery	Male	72	distal	YES	pMMR	Mutation	Mutation	Wild-type	3	Negative
discovery	Male	82	distal	NO	pMMR	NA	Wild-type	Wild-type	3	Negative
discovery	Male	76	distal	NO	pMMR	Wild-type	Wild-type	Wild-type	NA	Negative
validation	Male	64	distal	YES	pMMR	Mutation	Mutation	Wild-type	4	Positive
discovery	Female	69	proximal	NO	dMMR	NA	Wild-type	Wild-type	3	Negative
discovery	Male	85.6	distal	NO	pMMR	Wild-type	Wild-type	Wild-type	4	Negative
discovery	Male	81	distal	NO	pMMR	NA	Wild-type	Wild-type	3	Negative
validation	Male	69	distal	NO	pMMR	Wild-type	Wild-type	Wild-type	3	Negative
discovery	Female	78	distal	NO	pMMR	Mutation	Mutation	NA	3	Negative
discovery	Female	69	proximal	YES	pMMR	Wild-type	Mutation	Wild-type	NA	Positive
validation	Male	58	distal	NO	pMMR	Wild-type	Wild-type	Wild-type	4	Negative
discovery	Female	71	distal	YES	pMMR	Mutation	Mutation	Wild-type	3	Negative
discovery	Female	76	proximal	YES	pMMR	NA	Mutation	Wild-type	3	Positive
discovery	Female	64	proximal	YES	pMMR	Mutation	Mutation	Wild-type	3	Positive
discovery	Female	83	distal	NO	pMMR	Wild-type	Mutation	Wild-type	3	Positive
discovery	Female	74	proximal	NO	pMMR	NA	Mutation	Wild-type	1	Negative
validation	Male	68	distal	YES	pMMR	Wild-type	Wild-type	Wild-type	3	Negative
validation	Male	56	distal	NO	pMMR	Mutation	Wild-type	Wild-type	3	Negative
discovery	Female	81	proximal	NO	pMMR	NA	Wild-type	Wild-type	3	Negative
discovery	Male	44	distal	YES	NA	NA	Wild-type	Wild-type	3	Negative
discovery	Male	53	distal	NO	pMMR	Wild-type	Wild-type	Wild-type	4	Negative
discovery	Female	37.5	distal	NO	pMMR	Wild-type	Mutation	Wild-type	3	Negative
validation	Male	71	proximal	NO	dMMR	NA	Wild-type	Mutation	3	Negative
discovery	Male	55	distal	YES	pMMR	Wild-type	Wild-type	Wild-type	3	Negative
discovery	Female	64	distal	YES	NA	NA	Mutation	Wild-type	4	Negative
discovery	Female	40.5	distal	NO	NA	Mutation	Mutation	Wild-type	3	Positive
discovery	Female	78	proximal	NO	pMMR	Wild-type	Wild-type	Mutation	3	Negative
validation	Male	66	distal	YES	NA	NA	Wild-type	Wild-type	3	Negative
discovery	Female	78	proximal	NO	pMMR	NA	Mutation	Wild-type	3	Negative
discovery	Male	67	proximal	NO	pMMR	Mutation	Wild-type	NA	4	Negative
discovery	Male	68	proximal	NO	dMMR	Wild-type	Wild-type	Mutation	3	Negative
discovery	Male	58	proximal	NO	pMMR	Mutation	Mutation	Wild-type	3	Negative
discovery	Female	45.2	distal	NO	NA	Mutation	Wild-type	Wild-type	4	Negative
discovery	Female	96	proximal	YES	pMMR	NA	NA	NA	3	Positive
discovery	Male	69	proximal	YES	pMMR	Wild-type	Mutation	Wild-type	NA	Positive
discovery	Male	61	distal	NO	pMMR	Wild-type	Wild-type	Wild-type	3	Negative
validation	Female	70	distal	YES	pMMR	Wild-type	Wild-type	Wild-type	3	Negative
validation	Male	80	proximal	NO	pMMR	Wild-type	Wild-type	Wild-type	3	Negative
discovery	Male	64	distal	YES	pMMR	Mutation	Wild-type	NA	3	Positive
validation	Male	74	proximal	NO	pMMR	Wild-type	Mutation	Wild-type	NA	Negative
discovery	Male	64	distal	YES	pMMR	NA	Mutation	Wild-type	3	Positive
discovery	Male	61	distal	YES	NA	NA	Mutation	Wild-type	4	Negative
discovery	Female	68	distal	NO	NA	NA	Mutation	Wild-type	3	Negative
validation	Male	71	distal	YES	pMMR	Mutation	Wild-type	Wild-type	NA	Positive
discovery	Male	75	distal	NO	pMMR	Wild-type	Wild-type	Wild-type	3	Negative
discovery	Male	76.9	proximal	NO	dMMR	Wild-type	Wild-type	Mutation	4	Positive
discovery	Male	77	proximal	NO	pMMR	NA	Mutation	Wild-type	3	Negative
validation	Male	87	proximal	NO	dMMR	Wild-type	NA	Wild-type	3	Negative
validation	Female	51	proximal	YES	pMMR	Mutation	Mutation	Wild-type	4	Positive
discovery	Female	75	proximal	NO	pMMR	Wild-type	Mutation	Wild-type	4	Negative
discovery	Male	78	distal	NO	pMMR	Wild-type	Wild-type	Wild-type	2	Negative
discovery	Male	49	distal	YES	pMMR	NA	Wild-type	Wild-type	3	Positive
validation	Female	42	distal	YES	pMMR	Wild-type	Wild-type	Wild-type	3	Negative
discovery	Male	67	proximal	YES	pMMR	Wild-type	Mutation	Wild-type	3	Positive
discovery	Female	70	proximal	NO	pMMR	Wild-type	Wild-type	NA	4	Positive
validation	Male	73	proximal	YES	dMMR	NA	Mutation	Wild-type	4	Positive
discovery	Female	66.4	proximal	NO	dMMR	Wild-type	Wild-type	Wild-type	3	Negative
discovery	Female	61.8	distal	NO	pMMR	Wild-type	Wild-type	Wild-type	4	Negative
discovery	Male	67	distal	YES	pMMR	Wild-type	Wild-type	NA	3	Positive
validation	Male	69	distal	NO	pMMR	Wild-type	Mutation	Wild-type	2	Negative
discovery	Female	79	proximal	NO	pMMR	Wild-type	Wild-type	Wild-type	3	Positive
discovery	Male	70	distal	YES	pMMR	Wild-type	Wild-type	NA	3	Positive
discovery	Female	46	proximal	YES	pMMR	Wild-type	Mutation	Wild-type	3	Positive
discovery	Male	78.2	proximal	YES	dMMR	Wild-type	Wild-type	Wild-type	3	Negative
discovery	Male	87	proximal	NO	dMMR	Mutation	Mutation	Wild-type	3	Positive
validation	Male	68	distal	NO	pMMR	Mutation	Wild-type	Wild-type	3	Negative
discovery	Female	68	distal	YES	pMMR	Mutation	Mutation	Wild-type	3	Positive
discovery	Male	70	proximal	NO	pMMR	NA	Mutation	Wild-type	2	Negative
discovery	Female	78	proximal	YES	NA	NA	Wild-type	Mutation	3	Positive
discovery	Male	63	distal	YES	pMMR	NA	NA	NA	3	Positive
discovery	Female	63	proximal	NO	pMMR	Wild-type	Wild-type	Wild-type	3	Positive
discovery	Female	68	proximal	NO	pMMR	NA	Wild-type	Wild-type	3	Negative
discovery	Female	92.4	distal	NO	dMMR	Wild-type	Mutation	Wild-type	3	Negative
discovery	Male	76	proximal	NO	pMMR	Wild-type	Wild-type	NA	4	Positive
discovery	Female	87	distal	NO	pMMR	NA	Mutation	Wild-type	3	Negative
discovery	Female	62	distal	YES	pMMR	Mutation	Mutation	Wild-type	NA	Positive
discovery	Female	49	distal	YES	pMMR	NA	Wild-type	Wild-type	3	Positive
discovery	Male	66	distal	NO	pMMR	NA	Mutation	Wild-type	3	Negative
discovery	Male	82	proximal	NO	pMMR	NA	Mutation	Wild-type	3	Negative
discovery	Female	76.4	distal	YES	pMMR	Wild-type	Wild-type	Wild-type	3	Positive
discovery	Male	66	distal	YES	pMMR	NA	Mutation	Wild-type	3	Positive
discovery	Female	75	distal	YES	pMMR	Wild-type	Mutation	NA	3	Positive
discovery	Female	76	distal	NO	pMMR	NA	Mutation	Wild-type	3	Negative
validation	Male	80	distal	NO	pMMR	Wild-type	Mutation	Wild-type	3	Positive
discovery	Female	83	distal	NO	NA	NA	Wild-type	Wild-type	3	Negative
discovery	Male	55	distal	YES	pMMR	NA	Wild-type	Wild-type	3	Positive
validation	Male	66	distal	NO	pMMR	Mutation	Wild-type	Wild-type	NA	Positive
discovery	Male	54	proximal	YES	pMMR	NA	Wild-type	Mutation	3	Positive
discovery	Male	65	distal	YES	pMMR	Mutation	Wild-type	Wild-type	3	Positive
discovery	Male	52	distal	NO	pMMR	Mutation	Wild-type	Wild-type	3	Positive
discovery	Male	67	proximal	YES	pMMR	Mutation	Mutation	Wild-type	3	Positive
validation	Male	85	distal	NO	pMMR	Wild-type	Wild-type	Wild-type	NA	Positive
validation	Female	76	distal	NO	pMMR	Mutation	Wild-type	Wild-type	2	Negative
discovery	Male	71	distal	NO	NA	NA	Wild-type	Wild-type	4	Negative
discovery	Female	79	proximal	YES	pMMR	Wild-type	Mutation	Wild-type	4	Positive
discovery	Male	66.3	proximal	NO	pMMR	Mutation	Wild-type	Wild-type	3	Negative
discovery	Male	72	distal	NO	pMMR	Wild-type	Mutation	Wild-type	3	Negative
validation	Female	82	proximal	NO	pMMR	Mutation	Mutation	Wild-type	4	Positive
validation	Male	66	distal	YES	pMMR	Mutation	Wild-type	Wild-type	3	Positive
discovery	Male	66	distal	YES	pMMR	Mutation	Wild-type	Wild-type	3	Positive
discovery	Female	49	distal	YES	pMMR	Mutation	Mutation	NA	4	Positive
validation	Female	88	distal	NO	pMMR	Mutation	Wild-type	Wild-type	3	Negative
discovery	Male	59	proximal	YES	dMMR	NA	Mutation	Wild-type	3	Positive
discovery	Male	49	distal	YES	pMMR	Mutation	Wild-type	Wild-type	3	Negative
discovery	Male	78	distal	NO	pMMR	NA	Mutation	Wild-type	3	Negative
validation	Female	68	distal	NO	NA	NA	Wild-type	Wild-type	3	Negative
validation	Male	67	distal	NO	pMMR	Mutation	Wild-type	Wild-type	3	Negative
discovery	Male	77.8	distal	NO	pMMR	Mutation	Mutation	Wild-type	4	Positive
discovery	Female	71	proximal	YES	pMMR	Mutation	Mutation	Wild-type	3	Positive
discovery	Male	60	proximal	NO	pMMR	Wild-type	Wild-type	Wild-type	3	Negative
discovery	Male	50	distal	NO	pMMR	Wild-type	Wild-type	NA	4	Negative
validation	Male	71	distal	YES	pMMR	Mutation	Mutation	Wild-type	NA	Positive
discovery	Female	80	proximal	NO	pMMR	Mutation	Mutation	Wild-type	3	Positive
discovery	Male	72	distal	YES	pMMR	Mutation	Mutation	Wild-type	3	Positive
discovery	Male	63	distal	YES	pMMR	Mutation	Wild-type	Wild-type	3	Negative
validation	Male	70	distal	YES	pMMR	Mutation	Wild-type	Wild-type	3	Negative
discovery	Female	58	distal	YES	pMMR	NA	Wild-type	Wild-type	3	Positive
discovery	Male	75	distal	YES	pMMR	Mutation	Wild-type	Wild-type	3	Positive
validation	Male	61	distal	YES	pMMR	Wild-type	Wild-type	Wild-type	4	Positive
validation	Female	43	proximal	YES	pMMR	Wild-type	Wild-type	Wild-type	3	Negative
discovery	Female	73	distal	YES	pMMR	Mutation	Wild-type	Wild-type	3	Positive
discovery	Male	76	proximal	NO	pMMR	Wild-type	Mutation	Wild-type	3	Negative
discovery	Female	50	proximal	YES	pMMR	Wild-type	Mutation	Wild-type	NA	Positive
discovery	Female	59	distal	YES	pMMR	NA	Wild-type	Wild-type	3	Positive
validation	Female	49	distal	YES	pMMR	Mutation	Wild-type	Wild-type	3	Positive
discovery	Male	52	distal	YES	pMMR	NA	Mutation	Wild-type	3	Positive
discovery	Male	62	distal	NO	pMMR	Mutation	Wild-type	Wild-type	3	Negative
discovery	Female	42	distal	YES	pMMR	Wild-type	Mutation	NA	3	Positive
discovery	Female	64	distal	YES	pMMR	NA	Wild-type	Wild-type	3	Negative
discovery	Female	54	distal	YES	pMMR	Mutation	Wild-type	Wild-type	3	Positive
discovery	Male	58	distal	YES	pMMR	Mutation	Wild-type	Wild-type	3	Positive
discovery	Female	77	proximal	NO	pMMR	Mutation	Mutation	Wild-type	3	Negative
discovery	Male	71.3	proximal	NO	pMMR	Wild-type	Mutation	Wild-type	2	Negative
validation	Male	58	distal	NO	pMMR	Mutation	Wild-type	Wild-type	3	Negative
validation	Male	67	distal	YES	pMMR	Mutation	Wild-type	Wild-type	3	Positive
discovery	Female	72	distal	YES	pMMR	Mutation	Mutation	Wild-type	4	Positive
discovery	Female	88	distal	NO	pMMR	Wild-type	Wild-type	Wild-type	3	Negative
validation	Male	49	distal	YES	pMMR	Mutation	Mutation	Wild-type	4	Negative
validation	Male	54	distal	YES	pMMR	Mutation	Mutation	Wild-type	3	Positive
validation	Male	81	distal	NO	pMMR	Mutation	Mutation	Wild-type	NA	Negative
discovery	Female	51	distal	YES	pMMR	Mutation	Mutation	Wild-type	3	Positive
validation	Male	85	proximal	NO	pMMR	Mutation	Mutation	Wild-type	3	Positive
discovery	Female	70	proximal	NO	pMMR	Wild-type	Wild-type	Mutation	NA	Negative
discovery	Female	93	proximal	NO	pMMR	NA	Mutation	Wild-type	3	Negative
discovery	Male	75	distal	YES	pMMR	NA	Wild-type	NA	3	Positive
validation	Male	79	proximal	NO	pMMR	Wild-type	Mutation	Wild-type	4	Positive
discovery	Male	74	distal	YES	pMMR	Wild-type	Wild-type	Wild-type	3	Positive
discovery	Female	82	distal	NO	dMMR	Mutation	Wild-type	Mutation	3	Positive
discovery	Male	64	distal	NO	pMMR	Wild-type	Mutation	NA	4	Negative
discovery	Male	67	distal	NO	pMMR	NA	Wild-type	Wild-type	3	Negative
discovery	Female	58	distal	YES	pMMR	Mutation	Wild-type	Wild-type	NA	Positive
validation	Male	69	distal	YES	pMMR	Mutation	Mutation	NA	3	Positive
discovery	Male	96	distal	YES	pMMR	NA	NA	NA	4	Positive
discovery	Female	58	distal	YES	pMMR	Wild-type	Mutation	Wild-type	3	Positive
discovery	Female	59	distal	YES	pMMR	Wild-type	Mutation	Wild-type	4	Negative
discovery	Male	96	distal	YES	pMMR	NA	Mutation	Wild-type	3	Positive
discovery	Male	50	proximal	YES	pMMR	Wild-type	Mutation	Wild-type	3	Positive
discovery	Female	57	distal	YES	pMMR	NA	Mutation	Wild-type	2	Positive
discovery	Female	59	proximal	YES	pMMR	Mutation	Mutation	Wild-type	3	Positive
discovery	Male	67	distal	YES	pMMR	NA	Mutation	Wild-type	2	Positive
discovery	Male	44	distal	YES	NA	NA	Mutation	Wild-type	4	Negative
discovery	Male	71	proximal	NO	pMMR	Mutation	Mutation	Wild-type	NA	Negative
discovery	Male	66	proximal	YES	pMMR	Mutation	Wild-type	Wild-type	3	Positive
discovery	Female	79	distal	YES	pMMR	NA	Wild-type	Wild-type	3	Positive
discovery	Female	85	proximal	NO	pMMR	Mutation	Wild-type	Wild-type	4	Positive
discovery	Male	74.8	proximal	NO	pMMR	Wild-type	Mutation	Wild-type	3	Positive
discovery	Male	64	distal	NO	pMMR	Mutation	Mutation	Wild-type	2	Positive
discovery	Female	91	distal	NO	pMMR	Wild-type	Mutation	NA	3	Negative
discovery	Female	97	proximal	YES	pMMR	NA	NA	NA	4	Positive
discovery	Male	74	distal	NO	pMMR	Mutation	Wild-type	Wild-type	3	Positive
validation	Female	90	proximal	NO	pMMR	Wild-type	Mutation	Wild-type	3	Negative
discovery	Female	55	distal	NO	pMMR	NA	Wild-type	Wild-type	1	Negative
discovery	Female	88	proximal	NO	pMMR	Mutation	Mutation	Wild-type	4	Negative
discovery	Male	86	proximal	NO	pMMR	Mutation	Mutation	Wild-type	3	Negative
discovery	Female	96	distal	YES	pMMR	NA	NA	NA	3	Positive
validation	Female	80	distal	NO	pMMR	Mutation	Wild-type	Wild-type	3	Negative
discovery	Male	66	distal	YES	pMMR	NA	Mutation	Wild-type	4	Positive
discovery	Female	72	distal	NO	dMMR	Mutation	Wild-type	Mutation	3	Negative
discovery	Male	79.3	proximal	NO	dMMR	Mutation	Mutation	Wild-type	4	Positive
discovery	Male	83	proximal	NO	pMMR	Wild-type	Mutation	Wild-type	3	Positive
discovery	Female	63	proximal	YES	pMMR	NA	NA	NA	3	Positive
discovery	Female	58	distal	NO	NA	NA	Mutation	Wild-type	3	Negative
discovery	Male	47	proximal	YES	pMMR	Mutation	Wild-type	Wild-type	3	Positive
discovery	Male	56	distal	YES	pMMR	NA	NA	NA	3	Positive
discovery	Female	64	proximal	YES	pMMR	NA	NA	NA	3	Positive
discovery	Male	71	distal	NO	dMMR	NA	Wild-type	Wild-type	2	Negative
validation	Male	75	proximal	NO	pMMR	Mutation	Mutation	Wild-type	3	Negative
discovery	Female	44.9	proximal	NO	pMMR	Mutation	Mutation	Wild-type	4	Negative
validation	Male	83	proximal	NO	pMMR	Wild-type	Wild-type	Mutation	3	Positive
discovery	Male	81	distal	NO	pMMR	Mutation	Mutation	Wild-type	3	Positive
discovery	Male	64	proximal	YES	pMMR	NA	Mutation	Wild-type	4	Positive
validation	Male	78	proximal	YES	pMMR	Mutation	Wild-type	NA	3	Positive

## Sheet: GSE37892
Table S2. Detailed clinicopathological information of CRC patients from GSE37892
!Sample_source_name_ch1	!Sample_characteristics_ch1	!Sample_characteristics_ch1	!Sample_characteristics_ch1	!Sample_characteristics_ch1
stage II_colon adenocarcinoma	age at diagnosis: 70	gender: male	localisation: left	Stage: 2
stage II_colon adenocarcinoma	age at diagnosis: 46	gender: male	localisation: left	Stage: 2
stage III_colon adenocarcinoma	age at diagnosis: 58	gender: female	localisation: left	Stage: 3
stage III_colon adenocarcinoma	age at diagnosis: 59	gender: female	localisation: left	Stage: 3
stage III_colon adenocarcinoma	age at diagnosis: 62	gender: male	localisation: left	Stage: 3
stage III_colon adenocarcinoma	age at diagnosis: 55	gender: male	localisation: right	Stage: 3
stage III_colon adenocarcinoma	age at diagnosis: 74	gender: male	localisation: left	Stage: 3
stage III_colon adenocarcinoma	age at diagnosis: 66	gender: female	localisation: right	Stage: 3
stage III_colon adenocarcinoma	age at diagnosis: 54	gender: male	localisation: right	Stage: 3
stage III_colon adenocarcinoma	age at diagnosis: 60	gender: female	localisation: left	Stage: 3
stage III_colon adenocarcinoma	age at diagnosis: 55	gender: male	localisation: right	Stage: 3
stage II_colon adenocarcinoma	age at diagnosis: 74	gender: female	localisation: right	Stage: 2
stage II_colon adenocarcinoma	age at diagnosis: 72	gender: male	localisation: left	Stage: 2
stage II_colon adenocarcinoma	age at diagnosis: 66	gender: female	localisation: left	Stage: 2
stage II_colon adenocarcinoma	age at diagnosis: 64	gender: female	localisation: left	Stage: 2
stage II_colon adenocarcinoma	age at diagnosis: 49	gender: female	localisation: left	Stage: 2
stage II_colon adenocarcinoma	age at diagnosis: 76	gender: male	localisation: left	Stage: 2
stage III_colon adenocarcinoma	age at diagnosis: 66	gender: male	localisation: left	Stage: 3
stage III_colon adenocarcinoma	age at diagnosis: 53	gender: male	localisation: left	Stage: 3
stage III_colon adenocarcinoma	age at diagnosis: 72	gender: female	localisation: right	Stage: 3
stage II_colon adenocarcinoma	age at diagnosis: 53	gender: male	localisation: right	Stage: 2
stage II_colon adenocarcinoma	age at diagnosis: 61	gender: male	localisation: left	Stage: 2
stage II_colon adenocarcinoma	age at diagnosis: 76	gender: male	localisation: left	Stage: 2
stage II_colon adenocarcinoma	age at diagnosis: 71	gender: female	localisation: left	Stage: 2
stage III_colon adenocarcinoma	age at diagnosis: 66	gender: male	localisation: left	Stage: 3
stage III_colon adenocarcinoma	age at diagnosis: 96	gender: male	localisation: left	Stage: 3
stage III_colon adenocarcinoma	age at diagnosis: 96	gender: male	localisation: right	Stage: 3
stage III_colon adenocarcinoma	age at diagnosis: 96	gender: female	localisation: right	Stage: 3
stage III_colon adenocarcinoma	age at diagnosis: 96	gender: male	localisation: left	Stage: 3
stage III_colon adenocarcinoma	age at diagnosis: 96	gender: female	localisation: left	Stage: 3
stage III_colon adenocarcinoma	age at diagnosis: 97	gender: female	localisation: right	Stage: 3
stage III_colon adenocarcinoma	age at diagnosis: 63	gender: female	localisation: left	Stage: 3
stage III_colon adenocarcinoma	age at diagnosis: 78	gender: male	localisation: left	Stage: 3
stage III_colon adenocarcinoma	age at diagnosis: 71	gender: female	localisation: right	Stage: 3
stage II_colon adenocarcinoma	age at diagnosis: 73	gender: female	localisation: left	Stage: 2
stage II_colon adenocarcinoma	age at diagnosis: 59	gender: female	localisation: left	Stage: 2
stage II_colon adenocarcinoma	age at diagnosis: 88	gender: female	localisation: left	Stage: 2
stage II_colon adenocarcinoma	age at diagnosis: 60	gender: male	localisation: right	Stage: 2
stage II_colon adenocarcinoma	age at diagnosis: 61	gender: male	localisation: right	Stage: 2
stage II_colon adenocarcinoma	age at diagnosis: 79	gender: male	localisation: left	Stage: 2
stage II_colon adenocarcinoma	age at diagnosis: 53	gender: female	localisation: left	Stage: 2
stage II_colon adenocarcinoma	age at diagnosis: 49	gender: male	localisation: left	Stage: 2
stage II_colon adenocarcinoma	age at diagnosis: 71	gender: female	localisation: right	Stage: 2
stage II_colon adenocarcinoma	age at diagnosis: 75	gender: male	localisation: left	Stage: 2
stage II_colon adenocarcinoma	age at diagnosis: 86	gender: male	localisation: right	Stage: 2
stage II_colon adenocarcinoma	age at diagnosis: 56	gender: female	localisation: right	Stage: 2
stage II_colon adenocarcinoma	age at diagnosis: 81	gender: male	localisation: left	Stage: 2
stage II_colon adenocarcinoma	age at diagnosis: 78	gender: male	localisation: left	Stage: 2
stage II_colon adenocarcinoma	age at diagnosis: 83	gender: male	localisation: right	Stage: 2
stage II_colon adenocarcinoma	age at diagnosis: 58	gender: male	localisation: right	Stage: 2
stage II_colon adenocarcinoma	age at diagnosis: 93	gender: female	localisation: right	Stage: 2
stage II_colon adenocarcinoma	age at diagnosis: 81	gender: male	localisation: left	Stage: 2
stage II_colon adenocarcinoma	age at diagnosis: 84	gender: female	localisation: right	Stage: 2
stage II_colon adenocarcinoma	age at diagnosis: 78	gender: male	localisation: right	Stage: 2
stage II_colon adenocarcinoma	age at diagnosis: 73	gender: female	localisation: left	Stage: 2
stage II_colon adenocarcinoma	age at diagnosis: 68	gender: female	localisation: right	Stage: 2
stage II_colon adenocarcinoma	age at diagnosis: 72	gender: female	localisation: left	Stage: 2
stage II_colon adenocarcinoma	age at diagnosis: 67	gender: male	localisation: left	Stage: 2
stage II_colon adenocarcinoma	age at diagnosis: 76	gender: female	localisation: left	Stage: 2
stage II_colon adenocarcinoma	age at diagnosis: 55	gender: female	localisation: left	Stage: 2
stage II_colon adenocarcinoma	age at diagnosis: 67	gender: female	localisation: right	Stage: 2
stage II_colon adenocarcinoma	age at diagnosis: 50	gender: male	localisation: left	Stage: 2
stage II_colon adenocarcinoma	age at diagnosis: 68	gender: male	localisation: left	Stage: 2
stage II_colon adenocarcinoma	age at diagnosis: 55	gender: male	localisation: right	Stage: 2
stage II_colon adenocarcinoma	age at diagnosis: 70	gender: female	localisation: left	Stage: 2
stage II_colon adenocarcinoma	age at diagnosis: 69	gender: male	localisation: right	Stage: 2
stage II_colon adenocarcinoma	age at diagnosis: 78	gender: male	localisation: right	Stage: 2
stage II_colon adenocarcinoma	age at diagnosis: 61	gender: male	localisation: left	Stage: 2
stage II_colon adenocarcinoma	age at diagnosis: 82	gender: male	localisation: right	Stage: 2
stage II_colon adenocarcinoma	age at diagnosis: 79	gender: male	localisation: right	Stage: 2
stage II_colon adenocarcinoma	age at diagnosis: 75	gender: female	localisation: left	Stage: 2
stage II_colon adenocarcinoma	age at diagnosis: 81	gender: male	localisation: left	Stage: 2
stage II_colon adenocarcinoma	age at diagnosis: 64	gender: female	localisation: right	Stage: 2
stage II_colon adenocarcinoma	age at diagnosis: 45	gender: female	localisation: left	Stage: 2
stage II_colon adenocarcinoma	age at diagnosis: 77	gender: male	localisation: right	Stage: 2
stage II_colon adenocarcinoma	age at diagnosis: 55	gender: male	localisation: left	Stage: 2
stage II_colon adenocarcinoma	age at diagnosis: 94	gender: female	localisation: right	Stage: 2
stage II_colon adenocarcinoma	age at diagnosis: 47	gender: female	localisation: right	Stage: 2
stage III_colon adenocarcinoma	age at diagnosis: 64	gender: male	localisation: right	Stage: 3
stage III_colon adenocarcinoma	age at diagnosis: 22	gender: male	localisation: left	Stage: 3
stage III_colon adenocarcinoma	age at diagnosis: 56	gender: male	localisation: left	Stage: 3
stage III_colon adenocarcinoma	age at diagnosis: 63	gender: female	localisation: right	Stage: 3
stage III_colon adenocarcinoma	age at diagnosis: 76	gender: male	localisation: right	Stage: 3
stage III_colon adenocarcinoma	age at diagnosis: 63	gender: male	localisation: left	Stage: 3
stage III_colon adenocarcinoma	age at diagnosis: 64	gender: female	localisation: right	Stage: 3
stage II_colon adenocarcinoma	age at diagnosis: 67	gender: female	localisation: NA	Stage: 2
stage II_colon adenocarcinoma	age at diagnosis: 77	gender: male	localisation: right	Stage: 2
stage II_colon adenocarcinoma	age at diagnosis: 75	gender: female	localisation: right	Stage: 2
stage II_colon adenocarcinoma	age at diagnosis: 70	gender: male	localisation: left	Stage: 2
stage II_colon adenocarcinoma	age at diagnosis: 77	gender: female	localisation: right	Stage: 2
stage II_colon adenocarcinoma	age at diagnosis: 70	gender: female	localisation: left	Stage: 2
stage II_colon adenocarcinoma	age at diagnosis: 63	gender: male	localisation: right	Stage: 2
stage II_colon adenocarcinoma	age at diagnosis: 62	gender: male	localisation: left	Stage: 2
stage II_colon adenocarcinoma	age at diagnosis: 58	gender: male	localisation: right	Stage: 2
stage II_colon adenocarcinoma	age at diagnosis: 61	gender: male	localisation: right	Stage: 2
stage III_colon adenocarcinoma	age at diagnosis: 71	gender: female	localisation: right	Stage: 3
stage III_colon adenocarcinoma	age at diagnosis: 58	gender: male	localisation: left	Stage: 3
stage II_colon adenocarcinoma	age at diagnosis: 72	gender: male	localisation: right	Stage: 2
stage III_colon adenocarcinoma	age at diagnosis: 59	gender: female	localisation: right	Stage: 3
stage III_colon adenocarcinoma	age at diagnosis: 50	gender: male	localisation: right	Stage: 3
stage III_colon adenocarcinoma	age at diagnosis: 72	gender: male	localisation: left	Stage: 3
stage III_colon adenocarcinoma	age at diagnosis: 50	gender: male	localisation: right	Stage: 3
stage III_colon adenocarcinoma	age at diagnosis: 64	gender: male	localisation: left	Stage: 3
stage III_colon adenocarcinoma	age at diagnosis: 63	gender: female	localisation: left	Stage: 3
stage III_colon adenocarcinoma	age at diagnosis: 65	gender: male	localisation: left	Stage: 3
stage III_colon adenocarcinoma	age at diagnosis: 59	gender: male	localisation: right	Stage: 3
stage III_colon adenocarcinoma	age at diagnosis: 46	gender: female	localisation: right	Stage: 3
stage III_colon adenocarcinoma	age at diagnosis: 76	gender: male	localisation: left	Stage: 3
stage II_colon adenocarcinoma	age at diagnosis: 84	gender: female	localisation: right	Stage: 2
stage III_colon adenocarcinoma	age at diagnosis: 78	gender: male	localisation: right	Stage: 3
stage III_colon adenocarcinoma	age at diagnosis: 54	gender: female	localisation: left	Stage: 3
stage III_colon adenocarcinoma	age at diagnosis: 73	gender: male	localisation: right	Stage: 3
stage III_colon adenocarcinoma	age at diagnosis: 59	gender: female	localisation: left	Stage: 3
stage III_colon adenocarcinoma	age at diagnosis: 68	gender: female	localisation: left	Stage: 3
stage III_colon adenocarcinoma	age at diagnosis: 47	gender: male	localisation: right	Stage: 3
stage III_colon adenocarcinoma	age at diagnosis: 64	gender: female	localisation: right	Stage: 3
stage III_colon adenocarcinoma	age at diagnosis: 66	gender: male	localisation: right	Stage: 3
stage III_colon adenocarcinoma	age at diagnosis: 73	gender: female	localisation: left	Stage: 3
stage III_colon adenocarcinoma	age at diagnosis: 73	gender: female	localisation: left	Stage: 3
stage II_colon adenocarcinoma	age at diagnosis: 71	gender: female	localisation: left	Stage: 2
stage III_colon adenocarcinoma	age at diagnosis: 72	gender: female	localisation: left	Stage: 3
stage III_colon adenocarcinoma	age at diagnosis: 70	gender: female	localisation: left	Stage: 3
stage II_colon adenocarcinoma	age at diagnosis: 78	gender: female	localisation: left	Stage: 2
stage III_colon adenocarcinoma	age at diagnosis: 78	gender: female	localisation: right	Stage: 3
stage III_colon adenocarcinoma	age at diagnosis: 64	gender: male	localisation: left	Stage: 3
stage II_colon adenocarcinoma	age at diagnosis: 87	gender: female	localisation: left	Stage: 2
stage II_colon adenocarcinoma	age at diagnosis: 78	gender: female	localisation: right	Stage: 2
stage II_colon adenocarcinoma	age at diagnosis: 64	gender: male	localisation: left	Stage: 2
stage III_colon adenocarcinoma	age at diagnosis: 79	gender: female	localisation: left	Stage: 3
stage III_colon adenocarcinoma	age at diagnosis: 59	gender: female	localisation: left	Stage: 3

## Sheet: GSE33113
Table S2. Detailed clinicopathological information of CRC patients from GSE33113
Stage	type	Age	Gender
disease status: AJCC stage II CRC	tissue: primary tumor resection	47.7	Female
disease status: AJCC stage II CRC	tissue: primary tumor resection	80.75	male
disease status: AJCC stage II CRC	tissue: primary tumor resection	60.49	Female
disease status: AJCC stage II CRC	tissue: primary tumor resection	78.78	Female
disease status: AJCC stage II CRC	tissue: primary tumor resection	61.5	Female
disease status: AJCC stage II CRC	tissue: primary tumor resection	col01	male
disease status: AJCC stage II CRC	tissue: primary tumor resection	86.06	male
disease status: AJCC stage II CRC	tissue: primary tumor resection	90.57	Female
disease status: AJCC stage II CRC	tissue: primary tumor resection	79.3	Female
disease status: AJCC stage II CRC	tissue: primary tumor resection	49.23	Female
disease status: AJCC stage II CRC	tissue: primary tumor resection	84.57	Female
disease status: AJCC stage II CRC	tissue: primary tumor resection	81.41	male
disease status: AJCC stage II CRC	tissue: primary tumor resection	95.13	Female
disease status: AJCC stage II CRC	tissue: primary tumor resection	66.06	male
disease status: AJCC stage II CRC	tissue: primary tumor resection	48.82	male
disease status: AJCC stage II CRC	tissue: primary tumor resection	64.62	male
disease status: AJCC stage II CRC	tissue: primary tumor resection	76.02	Female
disease status: AJCC stage II CRC	tissue: primary tumor resection	76.2	Female
disease status: AJCC stage II CRC	tissue: primary tumor resection	75.91	male
disease status: AJCC stage II CRC	tissue: primary tumor resection	54.56	Female
disease status: AJCC stage II CRC	tissue: primary tumor resection	57.8	male
disease status: AJCC stage II CRC	tissue: primary tumor resection	57	Female
disease status: AJCC stage II CRC	tissue: primary tumor resection	46.44	male
disease status: AJCC stage II CRC	tissue: primary tumor resection	75.72	male
disease status: AJCC stage II CRC	tissue: primary tumor resection	74.72	male
disease status: AJCC stage II CRC	tissue: primary tumor resection	67.1	male
disease status: AJCC stage II CRC	tissue: primary tumor resection	87.06	male
disease status: AJCC stage II CRC	tissue: primary tumor resection	86.41	Female
disease status: AJCC stage II CRC	tissue: primary tumor resection	71.83	Female
disease status: AJCC stage II CRC	tissue: primary tumor resection	64.9	Female
disease status: AJCC stage II CRC	tissue: primary tumor resection	68.84	Female
disease status: AJCC stage II CRC	tissue: primary tumor resection	63.5	male
disease status: AJCC stage II CRC	tissue: primary tumor resection	41.6	male
disease status: AJCC stage II CRC	tissue: primary tumor resection	94.56	male
disease status: AJCC stage II CRC	tissue: primary tumor resection	74.06	male
disease status: AJCC stage II CRC	tissue: primary tumor resection	79.05	male
disease status: AJCC stage II CRC	tissue: primary tumor resection	61.76	male
disease status: AJCC stage II CRC	tissue: primary tumor resection	92.15	Female
disease status: AJCC stage II CRC	tissue: primary tumor resection	61.3	male
disease status: AJCC stage II CRC	tissue: primary tumor resection	73.98	Female
disease status: AJCC stage II CRC	tissue: primary tumor resection	52.5	male
disease status: AJCC stage II CRC	tissue: primary tumor resection	57.72	male
disease status: AJCC stage II CRC	tissue: primary tumor resection	75.49	Female
disease status: AJCC stage II CRC	tissue: primary tumor resection	48	male
disease status: AJCC stage II CRC	tissue: primary tumor resection	76.22	male
disease status: AJCC stage II CRC	tissue: primary tumor resection	82.02	Female
disease status: AJCC stage II CRC	tissue: primary tumor resection	84.4	Female
disease status: AJCC stage II CRC	tissue: primary tumor resection	63.07	male
disease status: AJCC stage II CRC	tissue: primary tumor resection	83.2	Female
disease status: AJCC stage II CRC	tissue: primary tumor resection	74.6	Female
disease status: AJCC stage II CRC	tissue: primary tumor resection	54.05	male
disease status: AJCC stage II CRC	tissue: primary tumor resection	80.38	Female
disease status: AJCC stage II CRC	tissue: primary tumor resection	66.91	Female
disease status: AJCC stage II CRC	tissue: primary tumor resection	77.76	Female
disease status: AJCC stage II CRC	tissue: primary tumor resection	68.91	Female
disease status: AJCC stage II CRC	tissue: primary tumor resection	55.15	male
disease status: AJCC stage II CRC	tissue: primary tumor resection	80.57	male
disease status: AJCC stage II CRC	tissue: primary tumor resection	73.41	Female
disease status: AJCC stage II CRC	tissue: primary tumor resection	71.9	Female
disease status: AJCC stage II CRC	tissue: primary tumor resection	50.11	male
disease status: AJCC stage II CRC	tissue: primary tumor resection	63.98	male
disease status: AJCC stage II CRC	tissue: primary tumor resection	69.53	Female
disease status: AJCC stage II CRC	tissue: primary tumor resection	78.27	male
disease status: AJCC stage II CRC	tissue: primary tumor resection	65.7	Female
disease status: AJCC stage II CRC	tissue: primary tumor resection	63.89	male
disease status: AJCC stage II CRC	tissue: primary tumor resection	82.16	Female
disease status: AJCC stage II CRC	tissue: primary tumor resection	34.64	Female
disease status: AJCC stage II CRC	tissue: primary tumor resection	76.79	Female
disease status: AJCC stage II CRC	tissue: primary tumor resection	77.35	Female
disease status: AJCC stage II CRC	tissue: primary tumor resection	87.36	male
disease status: AJCC stage II CRC	tissue: primary tumor resection	71.26	Female
disease status: AJCC stage II CRC	tissue: primary tumor resection	68.57	Female
disease status: AJCC stage II CRC	tissue: primary tumor resection	76.55	male
disease status: AJCC stage II CRC	tissue: primary tumor resection	75.35	male
disease status: AJCC stage II CRC	tissue: primary tumor resection	50.81	Female
disease status: AJCC stage II CRC	tissue: primary tumor resection	78.09	male
disease status: AJCC stage II CRC	tissue: primary tumor resection	81.42	Female
disease status: AJCC stage II CRC	tissue: primary tumor resection	82.66	Female
disease status: AJCC stage II CRC	tissue: primary tumor resection	61.91	male
disease status: AJCC stage II CRC	tissue: primary tumor resection	77.79	male
disease status: AJCC stage II CRC	tissue: primary tumor resection	88.03	Female
disease status: AJCC stage II CRC	tissue: primary tumor resection	85.98	male
disease status: AJCC stage II CRC	tissue: primary tumor resection	76.57	Female
disease status: AJCC stage II CRC	tissue: primary tumor resection	60.11	Female
disease status: AJCC stage II CRC	tissue: primary tumor resection	57.26	Female
disease status: AJCC stage II CRC	tissue: primary tumor resection	72.46	male
disease status: AJCC stage II CRC	tissue: primary tumor resection	77.12	Female
disease status: AJCC stage II CRC	tissue: primary tumor resection	80.19	male
disease status: AJCC stage II CRC	tissue: primary tumor resection	55.21	Female
disease status: AJCC stage II CRC	tissue: primary tumor resection	54.07	Female

## Sheet: GSE17538
Table S2. Detailed clinicopathological information of CRC patients from GSE17538
Age	sex	AJCC.stage
51	male	2
74	female	3
72	male	2
51	female	3
63	female	3
67	male	2
74	female	3
82	male	1
86	female	2
94	female	2
48	female	3
78	female	1
70	female	2
72	male	2
57	female	2
61	male	3
67	female	3
26	male	3
71	female	3
55	male	1
69	male	2
89	female	2
78	female	3
61	female	3
49	male	3
88	male	1
65	female	2
76	female	2
76	female	2
59	male	2
87	female	3
73	male	1
70	female	2
80	female	1
73	female	3
87	female	1
75	male	2
51	male	3
58	male	2
67	male	3
57	female	3
26	male	3
52	male	3
63	male	1
47	male	3
80	female	3
55	male	3
43	female	2
81	female	1
84	male	3
74	male	2
49	male	2
74	female	1
75	female	2
71	female	3
56	male	3
81	male	1
76	male	2
74	male	3
65	female	3
73	male	2
78	female	3
71	female	3
87	male	3
51	female	2
51	male	1
56	female	3
57	male	1
60	male	2
68	male	2
78	male	1
63	male	3
74	female	2
77	female	2
72	male	3
46	male	3
67	male	3
59	female	2
73	male	2
63	female	1
72	male	2
55	male	1
78	female	2
50	male	1
51	male	2
69	male	2
54	female	3
71	male	2
71	male	2
83	female	3
57	female	2
64	female	3
46	male	3
76	male	1
55	male	1
53	female	3
62	female	3
51	female	3
66	male	1
92	female	3
83	female	2
48	female	2
86	female	1
60	male	3
38	male	3
60	female	3
67	male	2
56	male	2
71	male	2
63	male	3
39	male	3
66	male	1
68	male	2
58	male	1
58	male	3
41	male	2
65	female	2
74	female	2
74	female	2
69	male	3
70	male	2
66	male	2
79	female	2
74	male	3
63	female	3
78	male	2
64	female	2
86	female	2
48	female	3
63	male	3
58	female	2
46	male	3
38	female	2
56	female	2
71	male	2
65	female	2
63	male	3
78	female	3
71	female	3
61	female	3
66	female	2
75	female	3
83	female	3
46	male	3
64	female	3
53	male	3
54	male	2
79	female	3
56	female	1
74	female	2
75	male	3
62	male	1
71	male	1
84	female	2
30	male	3
66	male	3
71	female	2
81	female	3
54	female	2
63	male	1
78	female	3
41	male	3
80	male	2
66	female	1
52	female	2
69	male	3
62	male	3

## Sheet: GSE14333
Table S2. Detailed clinicopathological information of CRC patients from GSE14333
Location	stage	Age	Gender	RT	CT
Right	B	44	Male	NO	NO
Right	B	79	Female	NO	NO
Left	A	57	Male	NO	NO
Left	B	58	Male	NO	NO
Right	B	68	Female	NO	NO
Left	C	69	Male	NO	YES
Right	C	62	Female	NO	YES
Left	B	72	Male	NO	NO
Left	A	66	Male	NO	NO
Left	C	65	Female	NO	YES
Left	C	59	Male	NO	YES
Right	B	77	Female	NO	NO
Right	B	48	Female	NO	YES
Right	A	77	Female	NO	NO
Left	A	50	Male	NO	YES
Left	A	51	Male	NO	YES
Right	C	60	Female	NO	YES
Rectum	A	78	Female	NO	NO
Right	A	62	Male	NO	NO
Right	C	60	Female	NO	YES
Left	A	61	Female	NO	NO
Right	C	71	Female	NO	YES
Rectum	C	56	Female	NO	YES
Right	C	79	Female	NO	NO
Right	C	69	Male	NO	YES
Right	B	86	Female	NO	NO
Rectum	C	75	Male	NO	YES
Right	B	68	Male	NO	NO
Left	B	51	Male	NO	NO
Left	C	74	Male	NO	YES
Right	C	82	Female	NO	NO
Right	C	73	Female	NO	YES
Rectum	B	61	Male	NO	NO
Left	A	74	Male	NO	NO
Left	B	70	Male	NO	NO
Right	C	81	Male	NO	NO
Right	A	82	Male	NO	NO
Right	B	81	Female	NO	NO
Right	C	69	Male	NO	YES
Right	C	67	Female	NO	YES
Right	B	49	Male	YES	YES
Right	B	76	Female	NO	NO
Left	C	83	Female	NO	NO
Left	B	76	Male	NO	YES
Right	C	69	Male	NO	YES
Rectum	A	64	Female	NO	NO
Right	C	87	Female	NO	YES
Colon	B	78	Female	NO	NO
Right	B	59	Female	NO	YES
Left	B	79	Female	NO	NO
Rectum	C	66	Male	NO	YES
Rectum	B	54	Male	YES	YES
Right	A	57	Male	NO	NO
Left	B	64	Male	NO	NO
Left	B	75	Male	NO	NO
Right	B	69	Male	NO	NO
Left	A	63	Male	NO	NO
Left	B	83	Female	NO	NO
Left	C	49	Female	NO	YES
Left	B	51	Female	YES	YES
Rectum	B	78	Male	NO	NO
Right	C	72	Female	NO	NO
Right	C	51	Male	NO	YES
Left	C	46	Male	NO	YES
Right	B	53	Male	NO	YES
Right	B	92	Male	NO	NO
Rectum	A	74	Male	NO	NO
Right	C	77	Female	NO	YES
Right	B	62	Male	NO	NO
Left	A	80	Female	NO	NO
Right	B	92	Female	NO	NO
Left	A	58	Female	NO	NO
Left	A	81	Male	NO	NO
Left	B	70	Male	NO	NO
Right	A	47	Female	NO	NO
Right	A	88	Male	NO	NO
Rectum	C	50	Female	YES	YES
Rectum	B	74	Female	YES	YES
Left	A	67	Female	NO	NO
Left	C	67	Male	NO	NO
Left	B	30	Female	NO	NO
Left	B	71	Female	NO	NO
Right	A	87	Female	NO	NO
Right	C	75	Male	NO	YES
Left	C	79	Female	NO	YES
Left	B	54	Male	NO	NO
Right	A	76	Male	NO	NO
Left	B	43	Female	NO	NO
Right	C	48	Female	NO	YES
Right	B	76	Female	NO	YES
Right	B	71	Male	NO	NO
Left	B	65	Female	NO	NO
Colon	A	65	Female	NO	NO
Rectum	C	73	Male	NO	NO
Right	C	71	Female	NO	YES
Left	C	26	Male	NO	YES
Rectum	A	67	Female	NO	NO
Right	A	55	Male	NO	NO
Right	B	82	Male	NO	NO
Right	B	80	Male	NO	NO
Right	B	86	Female	NO	NO
Rectum	A	70	Male	NO	NO
Left	C	67	Male	NO	YES
Right	B	78	Female	NO	YES
Left	B	70	Male	NO	NO
Right	B	66	Female	NO	NO
Rectum	B	82	Male	NO	NO
Rectum	C	71	Female	YES	YES
Left	C	67	Female	YES	YES
Rectum	B	75	Male	YES	YES
Right	C	73	Male	NO	NO
Right	A	73	Male	NO	NO
Right	C	77	Male	NO	NO
Right	B	53	Female	NO	YES
Right	C	60	Male	NO	YES
Left	C	43	Male	NO	YES
Left	B	73	Male	NO	NO
Right	A	74	Female	NO	NO
Right	B	74	Female	NO	NO
Rectum	C	77	Female	NO	NO
Left	C	58	Male	YES	YES
Right	B	60	Male	NO	NO
Right	B	67	Male	NO	NO
Right	C	71	Female	NO	YES
Left	A	56	Female	NO	NO
Right	A	86	Female	NO	NO
Left	A	63	Male	NO	NO
Right	C	81	Female	NO	YES
Right	B	78	Female	NO	NO
Rectum	B	63	Male	NO	NO
Left	B	60	Male	NO	NO
Right	B	38	Female	NO	YES
Left	C	72	Male	NO	YES
Left	C	61	Female	YES	YES
Left	C	64	Female	NO	YES
Right	C	78	Female	NO	NO
Right	C	63	Male	NO	YES
Left	A	58	Male	NO	NO
Right	B	66	Female	NO	NO
Rectum	A	53	Female	NO	NO
Left	C	30	Male	YES	YES
Left	C	46	Male	NO	YES
Right	B	75	Female	NO	YES
Right	C	83	Female	NO	NO
Left	C	63	Male	NO	NO
Right	B	71	Male	NO	NO
Right	B	57	Female	NO	YES
Left	C	53	Female	NO	YES
Left	B	63	Male	NO	NO
Right	B	71	Male	NO	NO
Right	C	64	Female	NO	NO
Left	C	63	Female	NO	NO
Rectum	C	83	Male	NO	NO
Left	B	30	Male	NO	NO
Left	B	78	Male	YES	YES
Left	C	59	Male	NO	YES
Rectum	C	50	Female	NO	NO
Rectum	A	61	Male	NO	NO
Left	C	53	Female	NO	NO
Left	B	63	Female	NO	NO
Left	B	73	Male	NO	NO
Right	B	84	Female	NO	NO
Right	B	74	Female	NO	NO
Left	B	71	Male	NO	NO
Left	B	48	Female	NO	YES
Right	B	74	Male	NO	YES
Left	C	84	Female	NO	NO
Left	A	68	Female	NO	NO
Left	C	26	Male	YES	YES
Rectum	B	64.6	Male	NO	NO
Left	A	63	Female	NO	NO
Right	A	78	Male	NO	NO
Rectum	B	66	Male	NO	NO
Left	C	90	Female	NO	NO
Right	A	76	Female	NO	NO
Left	C	63	Male	NO	YES
Left	C	60	Male	NO	NO
Left	B	80	Male	NO	NO
Left	C	51	Female	NO	YES
Left	B	56	Male	NO	YES
Right	C	51	Male	NO	YES
Right	C	55	Male	NO	YES
Left	C	63	Male	NO	NO
Right	B	64	Female	NO	NO
Left	C	62	Male	NO	YES
Left	B	63	Female	NO	NO
Left	B	74	Female	NO	NO
Left	C	75	Male	NO	YES
Right	A	63	Female	NO	NO
Left	C	53	Male	NO	YES
Left	C	39	Male	YES	YES
Right	B	54	Female	NO	NO
Right	B	54	Female	NO	NO
Right	B	66	Male	NO	NO
Left	C	46	Male	NO	YES
Right	C	78	Female	NO	YES
Right	C	87	Male	NO	YES
Left	B	74	Female	NO	NO
Left	B	56	Female	YES	YES
Left	B	65	Female	YES	YES
Left	B	74	Male	NO	NO
Right	C	78	Female	NO	NO
Left	B	89	Female	NO	NO
Rectum	B	72	Male	NO	NO
Left	C	66	Male	NO	YES
Right	C	38	Male	YES	YES
Right	C	41	Male	YES	YES
Left	C	46	Male	YES	NO
Rectum	A	66	Male	NO	NO
Right	C	74	Male	NO	NO
Rectum	B	83	Male	NO	NO
Right	B	72	Male	NO	NO
Right	C	74	Male	YES	YES
Right	C	62	Male	NO	YES
Right	B	52	Female	NO	NO
Rectum	B	41	Male	NO	NO
Left	C	75	Female	NO	YES
Right	C	64	Female	NO	NO
Rectum	C	77	Female	NO	NO
Left	C	69	Male	YES	YES
Left	B	65	Female	YES	YES
Right	B	78	Male	NO	NO
