# Supplementary material for: Comprehensive Transcriptomic Analysis Reveals Prognostic Value of an EMT-Related Gene Signature in Colorectal Cancer
Source: Front Cell Dev Biol. 2021 Jun 15;9:681431. doi: 10.3389/fcell.2021.681431 (PMC8239228; doi:10.3389/fcell.2021.681431)
Supplement: Supplementary file 4 [file Table_3.XLSX]

## Sheet: TCGA
Table S3. Detailed clinicopathological information of CRC patients from TCGA dataset.
site	age	gender	pathologic_N	pathologic_T	pathologic_stage	venous_invasion
colon	65	male	N0	T3	2	negative
colon	73	female	N0	T3	2	positive
colon	78	male	N0	T2	1	negative
colon	69	male	N0	T3	2	negative
colon	89	female	N0	T2	1	positive
rectum	62	male	N0	T2	1	positive
rectum	69	male	N0	T1	1	negative
colon	66	male	N0	T3	2	negative
rectum	72	female	N0	T3	2	negative
colon	46	female	N0	T4	2	negative
rectum	54	male	N0	T3	2	negative
colon	62	female	N0	T3	2	negative
rectum	61	male	N0	T3	2	negative
rectum	66	female	N0	T2	1	positive
colon	60	female	N1	T2	3	negative
rectum	78	female	N0	T2	1	negative
colon	78	female	N2	T3	3	positive
colon	73	male	N0	T2	1	negative
colon	71	male	N0	T3	2	negative
rectum	66	female	N0	T3	2	negative
colon	63	male	N0	T3	2	negative
colon	63	male	N1	T3	3	negative
colon	55	female	N2b	T3	3	negative
colon	69	male	N0	T3	2	negative
rectum	68	male	N0	T3	2	positive
colon	62	male	N0	T3	2	negative
colon	71	female	N0	T2	1	positive
rectum	67	male	N0	T1	1	negative
colon	51	female	N0	T1	1	positive
rectum	78	female	N0	T3	2	negative
colon	70	male	N0	T3	2	negative
rectum	73	male	N1	T3	3	negative
colon	90	female	N0	T3	2	negative
rectum	51	male	N0	T3	2	negative
colon	77	female	N0	T3	2	negative
rectum	48	female	N0	T1	1	negative
colon	72	male	N0	T3	2	positive
rectum	49	female	N1a	T3	3	negative
colon	72	male	N0	T3	2	negative
colon	82	female	N1a	T2	3	negative
colon	82	male	N0	T3	2	negative
colon	61	male	N0	T2	1	negative
colon	53	male	N1a	T4a	3	positive
colon	61	female	N0	T3	2	positive
colon	72	female	N0	T3	2	negative
colon	77	female	N1	T3	3	negative
colon	73	male	N0	T3	2	negative
colon	54	female	N0	T1	1	negative
colon	67	male	N1b	T4a	3	negative
rectum	69	male	N0	T3	2	negative
colon	42	male	N0	T3	2	negative
colon	59	female	N0	T2	1	negative
rectum	80	male	N0	T3	2	negative
colon	69	male	N0	T2	1	negative
colon	67	male	N0	T2	1	positive
colon	80	male	N0	T2	1	negative
rectum	70	male	N0	T2	1	negative
colon	83	female	N2	T3	3	negative
colon	61	male	N0	T3	2	negative
rectum	67	male	N1	T1	3	negative
colon	78	female	N2a	T3	3	negative
colon	60	female	N1	T2	3	negative
colon	58	male	N1	T3	3	negative
rectum	68	male	N0	T3	2	negative
rectum	62	male	N2	T3	3	negative
colon	54	female	N0	T3	2	negative
colon	69	male	N2	T3	3	negative
colon	83	female	N0	T1	1	negative
colon	50	male	N0	T1	1	negative
rectum	50	female	N0	T2	1	negative
colon	60	male	N0	T3	2	negative
colon	87	female	N1	T3	3	negative
colon	84	male	N0	T3	2	negative
colon	66	male	N0	T3	2	positive
colon	60	male	N0	T2	1	negative
colon	73	male	N1	T3	3	positive
rectum	79	female	N0	T3	2	negative
colon	73	male	N0	T2	1	positive
colon	40	female	N1	T3	3	negative
colon	78	female	N0	T3	2	negative
rectum	60	male	N1	T3	3	negative
rectum	68	male	N0	T2	1	positive
colon	67	female	N0	T3	2	negative
colon	63	female	N0	T3	2	positive
colon	60	female	N0	T3	2	negative
colon	60	female	N1b	T3	3	positive
colon	37	female	N1	T3	3	positive
colon	69	male	N0	T2	1	positive
rectum	63	male	N0	T3	2	positive
colon	80	male	N0	T3	2	negative
colon	41	female	N0	T3	2	positive
colon	55	male	N1c	T3	3	negative
colon	70	male	N0	T2	1	negative
colon	74	female	N2	T3	3	negative
colon	80	male	N0	T2	1	negative
colon	85	male	N2	T3	3	negative
colon	64	male	N0	T3	2	negative
rectum	64	female	N1	T3	3	negative
colon	76	male	N0	T3	2	negative
colon	68	male	N0	T3	2	positive
colon	75	female	N0	T4	2	negative
colon	80	female	N0	T3	2	negative
colon	61	female	N0	T2	1	negative
colon	55	female	N0	T2	1	negative
colon	71	female	N2b	T3	3	negative
colon	76	male	N0	T2	1	negative
colon	49	female	N1	T3	3	negative
colon	70	female	N0	T3	2	negative
colon	57	male	N0	T2	1	negative
rectum	31	female	N1b	T2	3	positive
colon	50	male	N1	T3	3	negative
colon	70	male	N0	T3	2	negative
colon	69	male	N2a	T3	3	negative
colon	39	male	N0	T3	2	negative
colon	73	female	N0	T3	2	negative
rectum	60	male	N0	T3	2	negative
colon	77	male	N1	T4	3	positive
rectum	46	male	N1b	T3	3	negative
rectum	63	male	N0	T3	2	negative
colon	84	male	N0	T3	2	negative
colon	46	female	N0	T3	2	positive
colon	38	male	N2a	T2	3	negative
rectum	74	female	N0	T3	2	negative
colon	76	male	N0	T3	2	negative
rectum	75	male	N0	T2	1	negative
colon	67	male	N0	T3	2	positive
colon	72	female	N0	T3	2	negative
colon	53	female	N1	T3	3	positive
rectum	33	male	N1	T3	3	negative
colon	72	female	N2	T3	3	negative
colon	48	female	N0	T3	2	negative
rectum	56	male	N0	T3	2	negative
rectum	66	male	N1	T2	3	negative
colon	73	male	N1b	T3	3	positive
colon	47	female	N1	T3	3	negative
colon	90	male	N0	T3	2	negative
colon	51	female	N0	T3	2	negative
colon	79	female	N0	T3	2	negative
colon	68	male	N0	T3	2	negative
colon	67	male	N0	T3	2	negative
colon	43	male	N1b	T4b	3	negative
colon	69	male	N0	T3	2	negative
rectum	71	female	N1	T3	3	positive
colon	70	male	N1	T2	3	negative
colon	58	female	N0	T3	2	negative
colon	54	female	N0	T2	1	negative
rectum	68	male	N0	T3	2	negative
colon	78	male	N0	T3	2	negative
colon	71	female	N0	T4	2	negative
colon	51	female	N0	T1	1	negative
colon	80	male	N2a	T4a	3	positive
rectum	55	female	N1	T3	3	negative
rectum	68	male	N1	T3	3	positive
colon	70	female	N0	T3	2	negative
rectum	57	male	N0	T2	1	positive
rectum	63	male	N0	T2	1	negative
colon	68	male	N0	T2	1	negative
colon	75	male	N0	T3	2	negative
colon	62	male	N1b	T3	3	positive
colon	66	female	N0	T4	2	negative
colon	53	female	N2	T3	3	positive
rectum	65	male	N0	T3	2	positive
rectum	65	male	N0	T2	1	negative
colon	45	male	N0	T2	1	negative
colon	75	male	N0	T3	2	negative
rectum	64	female	N0	T3	2	negative
colon	67	male	N0	T3	2	negative
colon	65	male	N1	T3	3	positive
rectum	65	female	N2	T3	3	negative
rectum	60	female	N0	T3	2	negative
colon	50	male	N2	T3	3	negative
colon	48	female	N1a	T3	3	positive
colon	66	male	N2	T3	3	negative
colon	84	male	N0	T3	2	negative
rectum	63	female	N0	T2	1	negative
rectum	59	male	N0	T3	2	negative
rectum	49	female	N1	T3	3	negative
colon	58	female	N0	T3	2	negative
colon	74	male	N0	T3	2	negative
colon	58	male	N0	T3	2	negative
colon	80	male	N0	T1	1	negative
colon	53	female	N0	T3	2	negative
rectum	67	male	N0	T3	2	negative
colon	85	male	N0	T3	2	negative
rectum	72	male	N0	T3	2	negative
rectum	57	male	N0	T3	2	negative
colon	66	male	N0	T3	2	positive
colon	64	male	N1a	T3	3	negative
colon	43	female	N1	T3	3	negative
colon	84	male	N1a	T3	3	positive
colon	68	male	N0	T3	2	negative
colon	88	male	N0	T3	2	negative
colon	63	male	N1a	T3	3	negative
rectum	48	male	N2	T3	3	negative
colon	75	female	N0	T3	2	negative
rectum	57	male	N0	T3	2	negative
colon	57	female	N1b	T3	3	negative
colon	69	male	N1	T3	3	negative
colon	90	male	N1	T3	3	negative
rectum	90	female	N2	T3	3	positive
colon	75	male	N1	T3	3	negative
colon	78	male	N0	T4b	2	negative
colon	62	male	N0	T3	2	negative
rectum	56	female	N0	T3	2	negative
colon	61	male	N0	T2	1	negative
colon	73	female	N0	T2	1	negative
colon	57	male	N0	T2	1	negative
colon	90	female	N0	T3	2	positive
rectum	71	male	N1	T3	3	negative
colon	84	male	N2b	T4a	3	positive
colon	78	female	N0	T3	2	negative
colon	72	male	N1a	T3	3	negative
colon	49	male	N0	T3	2	negative
colon	84	female	N0	T3	2	positive
colon	77	female	N0	T3	2	negative
rectum	72	female	N1b	T3	3	positive
colon	79	female	N0	T2	1	negative
colon	51	male	N1	T2	3	positive
rectum	57	female	N0	T3	2	negative
colon	79	male	N0	T3	2	negative
colon	61	male	N0	T2	1	negative
colon	60	male	N0	T3	2	negative
rectum	47	female	N0	T3	2	negative
colon	78	female	N0	T2	1	negative
colon	61	female	N0	T2	1	negative
colon	43	male	N0	T3	2	negative
rectum	59	male	N1	T3	3	negative
colon	39	female	N1b	T3	3	negative
colon	68	female	N0	T3	2	negative
colon	61	male	N0	T3	2	negative
rectum	61	male	N0	T3	2	negative
colon	36	female	N0	T2	1	negative
rectum	75	male	N0	T3	2	negative
colon	60	female	N1b	T3	3	negative
rectum	48	male	N0	T2	1	negative
colon	51	male	N0	T3	2	negative
rectum	52	male	N1	T3	3	negative
colon	81	female	N0	T3	2	negative
rectum	59	female	N0	T3	2	positive
colon	63	male	N0	T3	2	negative
colon	84	female	N0	T3	2	negative
colon	51	male	N0	T2	1	negative
colon	74	female	N0	T2	1	negative
colon	73	male	N2b	T3	3	positive
rectum	72	female	N0	T3	2	negative
colon	44	male	N0	T3	2	positive
colon	44	female	N0	T4a	2	positive
rectum	76	female	N0	T3	2	negative
colon	71	female	N2	T3	3	negative
colon	69	male	N2	T3	3	positive
colon	75	female	N0	T3	2	negative
rectum	69	female	N1	T3	3	negative
colon	80	male	N1	T3	3	positive
rectum	83	female	N0	T3	2	positive
rectum	57	male	N2	T3	3	negative
colon	71	male	N1b	T3	3	positive
colon	53	female	N0	T3	2	negative
rectum	59	female	N0	T3	2	negative
colon	70	female	N1a	T3	3	negative
rectum	62	female	N1a	T3	3	negative
colon	78	male	N2	T3	3	negative
colon	68	female	N0	T3	2	negative
colon	51	female	N2b	T3	3	negative
colon	73	male	N0	T3	2	negative
colon	64	female	N1a	T4b	3	negative
colon	68	female	N2	T3	3	negative
colon	66	male	N1b	T3	3	positive
rectum	61	female	N2	T3	3	positive
colon	57	female	N0	T3	2	negative
colon	48	female	N0	T2	1	negative
colon	77	male	N2	T4b	3	negative
rectum	72	female	N0	T3	2	negative
colon	57	female	N2b	T3	3	positive
colon	58	male	N0	T3	2	negative
colon	65	male	N1	T4a	3	negative
colon	54	female	N0	T2	1	negative
rectum	50	male	N2b	T3	3	negative
colon	73	female	N0	T3	2	negative
colon	65	female	N1	T3	3	negative
colon	81	female	N0	T3	2	negative
colon	79	female	N0	T3	2	negative
colon	36	female	N0	T2	1	negative
colon	42	female	N0	T3	2	negative
colon	76	male	N0	T3	2	negative
colon	63	female	N0	T3	2	negative
colon	40	female	N1a	T3	3	negative
colon	75	female	N0	T2	1	negative
rectum	62	female	N0	T3	2	negative
rectum	48	female	N1a	T3	3	negative
rectum	53	male	N2b	T3	3	negative
colon	68	male	N0	T3	2	negative
colon	66	male	N0	T2	1	negative
colon	90	female	N0	T3	2	negative
colon	74	male	N0	T2	1	negative
rectum	70	male	N0	T2	1	positive
colon	70	female	N0	T3	2	negative
rectum	48	male	N0	T2	1	negative
colon	74	male	N0	T1	1	positive
colon	72	male	N0	T2	1	negative
colon	68	male	N2	T3	3	negative
colon	60	male	N0	T2	1	negative
rectum	43	male	N1b	T3	3	positive
colon	75	male	N1	T2	3	negative
colon	51	female	N1	T3	3	negative
colon	41	female	N2	T4b	3	negative
colon	62	female	N0	T3	2	negative
rectum	64	female	N0	T1	1	negative
colon	69	female	N0	T3	2	negative
colon	57	male	N1	T3	3	negative
colon	80	male	N1	T4	3	negative
colon	73	male	N0	T3	2	negative
colon	55	female	N1b	T3	3	negative
colon	69	male	N1	T3	3	negative
colon	76	male	N1	T3	3	negative
colon	80	male	N0	T3	2	negative
colon	55	female	N0	T3	2	negative
colon	66	female	N1a	T3	3	negative
rectum	54	male	N0	T4a	2	negative
colon	66	female	N1	T4	3	negative
colon	60	female	N0	T4	2	negative
colon	79	female	N2	T3	3	positive
rectum	71	female	N1	T4a	3	negative
colon	82	male	N0	T2	1	negative
colon	75	male	N0	T3	2	negative
colon	77	female	N0	T2	1	negative
rectum	73	female	N0	T2	1	negative
rectum	77	female	N2a	T4b	3	negative
colon	65	male	N0	T3	2	negative
colon	82	male	N0	T2	1	negative
colon	51	female	N0	T2	1	negative
colon	90	male	N1	T4a	3	negative
colon	61	female	N2a	T3	3	negative
