# Supplementary material for: Comprehensive Transcriptomic Analysis Reveals Prognostic Value of an EMT-Related Gene Signature in Colorectal Cancer
Source: Front Cell Dev Biol. 2021 Jun 15;9:681431. doi: 10.3389/fcell.2021.681431 (PMC8239228; doi:10.3389/fcell.2021.681431)
Supplement: Supplementary file 5 [file Table_4.XLSX]

## Sheet: vennplotGEO
Table S4. Detailed vennplot on the result of GSVA in the GSE39582, GSE37892, GSE17538, and GSE14333 data sets.
	GSE14333/logFC	GSE17538/logFC	GSE37892/logFC	GSE39582/logFC
MYOGENESIS	NA	NA	NA	0.0799524
HEDGEHOG_SIGNALING	NA	NA	NA	0.0731988
FATTY_ACID_METABOLISM	NA	NA	NA	-0.0707009
OXIDATIVE_PHOSPHORYLATION	NA	NA	NA	-0.0935653
PEROXISOME	NA	NA	NA	-0.0955903
COMPLEMENT	NA	NA	0.186778	NA
APICAL_JUNCTION	NA	NA	0.178026	NA
ALLOGRAFT_REJECTION	NA	NA	0.173678	NA
E2F_TARGETS	NA	NA	-0.170641	NA
MYC_TARGETS_V1	NA	NA	-0.199417	NA
MYC_TARGETS_V2	NA	NA	-0.20941	-0.0938367
TGF_BETA_SIGNALING	NA	0.122633	NA	NA
APOPTOSIS	NA	0.114638	NA	NA
TNFA_SIGNALING_VIA_NFKB	NA	0.11245	NA	NA
UV_RESPONSE_UP	NA	0.105083	NA	NA
EPITHELIAL_MESENCHYMAL_TRANSITION	0.132429	0.15466	0.243119	0.0830821
ANGIOGENESIS	0.132377	0.189547	NA	NA
KRAS_SIGNALING_UP	0.0786065	NA	NA	NA
HYPOXIA	0.076877	NA	NA	NA
SPERMATOGENESIS	-0.076787	NA	NA	NA
up	down	co-up	co-down
MYOGENESIS	FATTY_ACID_METABOLISM	EPITHELIAL_MESENCHYMAL_TRANSITION	MYC_TARGETS_V2
HEDGEHOG_SIGNALING	OXIDATIVE_PHOSPHORYLATION	ANGIOGENESIS
COMPLEMENT	PEROXISOME
APICAL_JUNCTION	E2F_TARGETS
ALLOGRAFT_REJECTION	MYC_TARGETS_V1
TGF_BETA_SIGNALING	MYC_TARGETS_V2
APOPTOSIS	SPERMATOGENESIS
TNFA_SIGNALING_VIA_NFKB
UV_RESPONSE_UP
EPITHELIAL_MESENCHYMAL_TRANSITION
ANGIOGENESIS
KRAS_SIGNALING_UP
HYPOXIA
