# Supplementary material for: Comprehensive Transcriptomic Analysis Reveals Prognostic Value of an EMT-Related Gene Signature in Colorectal Cancer
Source: Front Cell Dev Biol. 2021 Jun 15;9:681431. doi: 10.3389/fcell.2021.681431 (PMC8239228; doi:10.3389/fcell.2021.681431)
Supplement: Supplementary file 6 [file Table_5.XLSX]

## Sheet: LASSO
Table S5. EMT-related gene list through LASSO analysis
DPYSL3
PLOD2
IL15
MCM7
CXCL1
LAMA2
FAP
CXCL12
COL7A1
IGFBP2
MMP3
COLGALT1
GPC1
LAMC1
CRLF1
LAMC2
GADD45B
IGFBP3
GJA1
ACTA2
PLOD3
DKK1
FUCA1
MAGEE1
NT5E
MMP14
ECM1
ELN
DST
ITGB1
CDH6

## Sheet: LIMMA
Table S5. EMT-related gene list through LIMMA method.
DKK1
ECM1
NT5E
IGFBP3
LAMC2
GADD45B
MMP14
ITGB5
DST
BDNF
ITGB1
MCM7
MEST
